# Supplementary material for: Resistome Profiles, Plasmid Typing, and Whole-Genome Phylogenetic Tree Analyses of BlaNDM-9 and Mcr-1 Co-Harboring Escherichia coli ST617 from a Patient without a History of Farm Exposure in Korea
Source: Pathogens. 2019 Oct 31;8(4):212. doi: 10.3390/pathogens8040212 (PMC6963575; doi:10.3390/pathogens8040212)
Supplement: Supplementary file 1 [file pathogens-08-00212-s001.zip]

Archive with 4 entries (4 files):
- Supplementary data Pathogen Figure S1.pdf
- Supplementary data Pathogen Figure S2.pdf
- Supplementary data Pathogen File S1.xlsx
- Supplementary data Pathogen Table S1.pdf
