# Supplementary material for: Resistome Profiles, Plasmid Typing, and Whole-Genome Phylogenetic Tree Analyses of BlaNDM-9 and Mcr-1 Co-Harboring Escherichia coli ST617 from a Patient without a History of Farm Exposure in Korea
Source: Pathogens. 2019 Oct 31;8(4):212. doi: 10.3390/pathogens8040212 (PMC6963575; doi:10.3390/pathogens8040212)
Supplement: Supplementary file 1 [file pathogens-08-00212-s001.zip › Supplementary data Pathogen File S1.xlsx]

## Sheet: MLST617
	No.	Name	Data Source	Source	Collection date	Location	Uberstrain	Lab contact	Species	Serological	Serotype	EcoR Cluster	Pathogen/Non Pathogen	Simple pthogen	Simple Disease	Comment	Project	Disease	Sample	Date Entere	Release Date	Barcode
	1	06 027	MLST(Legacy)	Human	2006	Ghana	ESC_AA3122AA	Okeke							None		NA	None	NA	2015-08-26	2015-08-26	ESC_AA3122AA
	2	1203	MLST(Legacy)	Human		Spain	ESC_AA3123AA	CNM					Pathogen		None		NA	None	NA	2015-08-26	2015-08-26	ESC_AA3123AA
	3	5MR	MLST(Legacy)	Human	2008	Spain	ESC_AA3124AA	Hospital Ramon y Cajal (IRYCIS)				A	Pathogen		None		NA	None	NA	2015-08-26	2015-08-26	ESC_AA3124AA
	4	PC PMQR43	MLST(Legacy)	Human	2008	France	ESC_AA3125AA	CHU J.Minjoz Besancon					nonpathogen		None		NA	None	NA	2015-08-26	2015-08-26	ESC_AA3125AA
	5	EHU-3	MLST(Legacy)	Human	2010	Spain	ESC_AA3126AA					A			UTI		NA	UTI	NA	2015-08-26	2015-08-26	ESC_AA3126AA
	6	D6	MLST(Legacy)	Human	2001	Spain	ESC_AA3127AA	Microbiology, Hospital Ramon y Cajal (IRYCIS)				A		ESBL CTX-M-14	UTI		NA	None	NA	2015-08-26	2015-08-26	ESC_AA3127AA
	7	CV34o	MLST(Legacy)	Human	2004	Spain	ESC_AA3128AA	Microbiology, Hospital Ramon y Cajal (IRYCIS)				A		ESBL CTX-M-14	UTI		NA	None	NA	2015-08-26	2015-08-26	ESC_AA3128AA
	8	CV16o	MLST(Legacy)	Human	2004	Spain	ESC_AA3129AA	Microbiology, Hospital Ramon y Cajal (IRYCIS)				A		ESBL CTX-M-14	UTI		NA	None	NA	2015-08-26	2015-08-26	ESC_AA3129AA
	9	1744-sc-1872569	ERR586987			United Kingdom	ESC_BA4164AA	THE SANGER CENTER	Escherichia coli								PRJEB5708		SAMEA2385674	2015-08-27	2014-08-28	ESC_BA4164AA
	10	upec-99	SRR1314598	Human	2011	United States	ESC_BA4875AA	UNIVERSITY OF WASHINGTON	Escherichia coli								PRJNA248737		SAMN02802195	2015-08-27	2014-10-26	ESC_BA4875AA
	11	blood-09-0626	SRR1314250	Human	2009	United States	ESC_BA5425AA	UNIVERSITY OF WASHINGTON	Escherichia coli								PRJNA248737		SAMN02801847	2015-08-27	2014-10-26	ESC_BA5425AA
	12	eo1482	ERR486698				ESC_BA5832AA	THE SANGER CENTER	Escherichia coli								PRJEB5065		SAMEA2272890	2015-08-27	2014-05-14	ESC_BA5832AA
	13	eo2350	ERR474145				ESC_BA6153AA	THE SANGER CENTER	Escherichia coli								PRJEB5065		SAMEA2272976	2015-08-27	2014-05-14	ESC_BA6153AA
	14	eo1302	ERR435571				ESC_BA6625AA	THE SANGER CENTER	Escherichia coli								PRJEB4681		SAMEA2205694	2015-08-27	2014-05-14	ESC_BA6625AA
	15	eo3387	ERR435015				ESC_BA7216AA	THE SANGER CENTER	Escherichia coli								PRJEB4681		SAMEA2205569	2015-08-27	2014-05-14	ESC_BA7216AA
	16	Escherichia coli 13462	ERR271435				ESC_BA9617AA	THE SANGER CENTER	Escherichia coli								PRJEB1343		SAMEA1886583	2015-08-27	2013-05-15	ESC_BA9617AA
	17	PB264	ERR1218541				ESC_CA5422AA	SC	Escherichia coli								PRJEB11403		SAMEA3531684	2016-01-20	2016-01-20	ESC_CA5422AA
	18	PI085	ERR1202021				ESC_CA5642AA	Justus-Liebig-Universitaet Giessen	Escherichia coli								PRJEB12335		SAMEA3724468	2016-02-01	2016-02-01	ESC_CA5642AA
	19	PI029	ERR1202017				ESC_CA5646AA	Justus-Liebig-Universitaet Giessen	Escherichia coli								PRJEB12335		SAMEA3724464	2016-02-01	2016-02-01	ESC_CA5646AA
	20	DO27	ERR1202010				ESC_CA5653AA	Justus-Liebig-Universitaet Giessen	Escherichia coli								PRJEB12335		SAMEA3724457	2016-02-01	2016-02-01	ESC_CA5653AA
	21	CLO29	ERR1202006				ESC_CA5657AA	Justus-Liebig-Universitaet Giessen	Escherichia coli								PRJEB12335		SAMEA3724453	2016-02-01	2016-02-01	ESC_CA5657AA
	22	CLO047	ERR1202004				ESC_CA5659AA	Justus-Liebig-Universitaet Giessen	Escherichia coli								PRJEB12335		SAMEA3724451	2016-02-01	2016-02-01	ESC_CA5659AA
	23	CLO040	ERR1202003				ESC_CA5660AA	Justus-Liebig-Universitaet Giessen	Escherichia coli								PRJEB12335		SAMEA3724450	2016-02-01	2016-02-01	ESC_CA5660AA
	24	CAE13	ERR1202002				ESC_CA5661AA	Justus-Liebig-Universitaet Giessen	Escherichia coli								PRJEB12335		SAMEA3724449	2016-02-01	2016-02-01	ESC_CA5661AA
	25	EuSCAPE_BU009	ERR1228232				ESC_CA5819AA	SC	Escherichia coli								PRJEB10018		SAMEA3538723	2016-02-01	2016-01-27	ESC_CA5819AA
	26	VRES0049	ERR1036096				ESC_CA9444AA	The Wellcome Trust Sanger Institute	Escherichia coli								PRJEB8770		SAMEA3304605	2016-04-01	2015-09-29	ESC_CA9444AA
	27	VRES0046	ERR1036094				ESC_CA9446AA	The Wellcome Trust Sanger Institute	Escherichia coli								PRJEB8770		SAMEA3304602	2016-04-01	2015-09-29	ESC_CA9446AA
	28	VRES0256	ERR998824				ESC_CA9474AA	The Wellcome Trust Sanger Institute	Escherichia coli								PRJEB8770		SAMEA3304607	2016-04-01	2015-09-05	ESC_CA9474AA
	29	VRES0360	ERR985173				ESC_CA9585AA	The Wellcome Trust Sanger Institute	Escherichia coli								PRJEB8770		SAMEA3304769	2016-04-01	2015-08-19	ESC_CA9585AA
	30	MOD1-EC5117	SRR3951658	Human	2006	United States	ESC_DA0822AA	FDA Center for Food Safety and Applied Nutrition	Escherichia coli								PRJNA230969		SAMN04279450	2016-04-22	2015-01-01	ESC_DA0822AA
	31	RA194	ERR1366625				ESC_DA2234AA	Justus-Liebig-Universitaet Giessen	Escherichia coli								PRJEB12376		SAMEA3935274	2016-05-24	2016-05-24	ESC_DA2234AA
	32	RA105	ERR1366618				ESC_DA2241AA	Justus-Liebig-Universitaet Giessen	Escherichia coli								PRJEB12376		SAMEA3935267	2016-05-24	2016-05-24	ESC_DA2241AA
	33	RA051	ERR1366613				ESC_DA2246AA	Justus-Liebig-Universitaet Giessen	Escherichia coli								PRJEB12376		SAMEA3935262	2016-05-24	2016-05-24	ESC_DA2246AA
	34	0000-0057-7635	SRR3345827	Human	2015		ESC_DA3742AA	Brigham & Women's Hospital	Escherichia coli								PRJNA278886		SAMN04622919	2016-06-30	2016-04-12	ESC_DA3742AA
	35	HICF685	SRR3051084				ESC_DA5214AA	University of Oxford	Escherichia coli								PRJNA306133		SAMN04357735	2016-07-01	2016-01-05	ESC_DA5214AA
	36	HICF660	SRR3051074				ESC_DA5224AA	University of Oxford	Escherichia coli								PRJNA306133		SAMN04357725	2016-07-01	2016-01-05	ESC_DA5224AA
	37	50739822	SRR2724119	Human	2013	Norway	ESC_DA6524AA	Norwegian National Advisory Unit on Detection of Antimicrobial Resistance	Escherichia coli								PRJNA295003		SAMN04158313	2016-07-01	2015-10-24	ESC_DA6524AA
	38	MSB1_4A-sc-2280390	ERR1023709				ESC_DA7032AA	The Wellcome Trust Sanger Institute	Escherichia coli								PRJEB6891		SAMEA3357459	2016-07-01	2015-09-23	ESC_DA7032AA
	39	MSB1_1A-sc-2280383	ERR1023706				ESC_DA7035AA	The Wellcome Trust Sanger Institute	Escherichia coli								PRJEB6891		SAMEA3357452	2016-07-01	2015-09-23	ESC_DA7035AA
	40	MSB1_3I-sc-2280410	ERR1015375				ESC_DA7086AA	The Wellcome Trust Sanger Institute	Escherichia coli								PRJEB6891		SAMEA3357479	2016-07-01	2015-09-16	ESC_DA7086AA
	41	MSB1_8G-sc-2280388	ERR1015365				ESC_DA7092AA	The Wellcome Trust Sanger Institute	Escherichia coli								PRJEB6891		SAMEA3357457	2016-07-01	2015-09-16	ESC_DA7092AA
	42	A3b-sc-2212439	ERR971994				ESC_DA7744AA	The Wellcome Trust Sanger Institute	Escherichia coli								PRJEB8265		SAMEA3281528	2016-07-01	2015-07-29	ESC_DA7744AA
	43	B3-sc-2212437	ERR926435				ESC_DA7817AA	The Wellcome Trust Sanger Institute	Escherichia coli								PRJEB8265		SAMEA3281526	2016-07-01	2015-06-24	ESC_DA7817AA
	44	PH94	SRR1610063	Human	2012	Pakistan	ESC_DA9309AA	Washington University	Escherichia coli								PRJNA261540		SAMN03074785	2016-07-01	2015-10-10	ESC_DA9309AA
	45	PH143	SRR1610050	Human	2012	Pakistan	ESC_DA9322AA	Washington University	Escherichia coli								PRJNA261540		SAMN03074772	2016-07-01	2015-10-10	ESC_DA9322AA
	46	H1485	SRR1508884	Human	2012	Nepal	ESC_DA9467AA	University of Oxford	Escherichia coli								PRJNA253300		SAMN02885345	2016-07-01	2014-10-08	ESC_DA9467AA
	47	81	ERR277001				ESC_EA0220AA	Oxford Brookes University	Escherichia coli								PRJEB1963		SAMEA1905146	2016-07-01	2013-06-10	ESC_EA0220AA
	48	444	Uploaded Reads	Poultry	2014	China	ESC_EA0650AA	Beijing Advanced Innovation Center for Food Nutrition and Human Health, College of Veterinary Medicine, China Agricultural University, Beijing, P. R. China	Escherichia coli								NA		NA	2016-07-08	2017-01-10	ESC_EA0650AA
	49	455	Uploaded Reads	Poultry	2014	China	ESC_EA0651AA	Beijing Advanced Innovation Center for Food Nutrition and Human Health, College of Veterinary Medicine, China Agricultural University, Beijing, P. R. China	Escherichia coli					NDM-1			NA		NA	2016-07-08	2017-01-10	ESC_EA0651AA
	50	EuSCAPE_TR128	ERR1541386				ESC_EA1445AA	SC	Escherichia coli								PRJEB10018		SAMEA3729656	2016-07-20	2016-07-20	ESC_EA1445AA
	51	MOD1-EC6042	SRR3988038	Livestock	1983	United States	ESC_EA2537AA	FDA Center for Food Safety and Applied Nutrition	Escherichia coli		O116:H10						PRJNA230969		SAMN05439469	2016-07-31	2015-01-01	ESC_EA2537AA
	52	1601115	Uploaded Reads	Livestock	2016	Luxembourg	ESC_EA3419AA	Laboratoire National de Sant�	Escherichia coli								NA		NA	2016-08-09	2017-02-11	ESC_EA3419AA
	53	AR_0114	SRR4025978				ESC_EA3564AA	CDC Division of Healthcare Quality Promotion	Escherichia coli								PRJNA292902		SAMN04014955	2016-08-15	2016-08-12	ESC_EA3564AA
	54	b04778d0-dfca-11e5-88b1-3c4a9275d6c6	ERR1585802				ESC_EA3697AA	SC	Escherichia coli								PRJEB12888		SAMEA3918512	2016-08-19	2016-08-17	ESC_EA3697AA
	55	a70aaa30-dfca-11e5-88b1-3c4a9275d6c6	ERR1585770				ESC_EA3708AA	SC	Escherichia coli								PRJEB12888		SAMEA3918478	2016-08-19	2016-08-17	ESC_EA3708AA
	56	bc74d7b0-dfca-11e5-88b1-3c4a9275d6c6	ERR1585751				ESC_EA3710AA	SC	Escherichia coli								PRJEB12888		SAMEA3918628	2016-08-19	2016-08-17	ESC_EA3710AA
	57	DHQP1401958	SRR4035120	Human	2014	United States	ESC_EA3741AA	CDC Division of Healthcare Quality Promotion	Escherichia coli								PRJNA288601		SAMN05170260	2016-08-19	2016-08-12	ESC_EA3741AA
	58	2455	ERR1195552		2014	Germany	ESC_EA3835AA	University Hospital Muenster	Escherichia coli								PRJEB8084		SAMEA3716527	2016-08-19	2016-08-16	ESC_EA3835AA
	59	319	ERR712843	Human	2013	Germany	ESC_EA3877AA	University Hospital Muenster	Escherichia coli								PRJEB8084		SAMEA3181956	2016-08-19	2016-08-16	ESC_EA3877AA
	60	1034	ERR712686	Human	2014	Germany	ESC_EA3899AA	University Hospital Muenster	Escherichia coli								PRJEB8084		SAMEA3180441	2016-08-19	2016-08-16	ESC_EA3899AA
	61	837	ERR712612	Human	2014	Germany	ESC_EA3921AA	University Hospital Muenster	Escherichia coli								PRJEB8084		SAMEA3180372	2016-08-19	2016-08-16	ESC_EA3921AA
	62	318	ERR712489	Human	2013	Germany	ESC_EA3964AA	University Hospital Muenster	Escherichia coli								PRJEB8084		SAMEA3180253	2016-08-19	2016-08-16	ESC_EA3964AA
	63	228	Uploaded Reads	Human		Tanzania	ESC_EA4371AA	Egle Kudirkiene, University of Copenhagen									NA		NA	2016-08-25	2017-02-27	ESC_EA4371AA
	64	693	Uploaded Reads	Human	2015	Oman	ESC_EA6169AA	Karolinska Institutet			ESBL					ND	Muscat		IC isolate	2016-10-08	2017-10-15	ESC_EA6169AA
	65	979	Uploaded Reads	Human	2015	Oman	ESC_EA6175AA	Karolinska Institutet			NDM					ND	Muscat		Rectal swab	2016-10-08	2017-10-15	ESC_EA6175AA
	66	5639	Uploaded Reads	Human	2015	Oman	ESC_EA6210AA	Karolinska Institutet			ESBL+AmpC					Yemen	NA		NA	2016-10-08	2017-10-15	ESC_EA6210AA
	67	ERS1105867	ERR1640764				ESC_EA6471AA	SC	Escherichia coli								PRJEB12888		SAMEA3918733	2016-10-02	2016-10-01	ESC_EA6471AA
	68	ERS1105786	ERR1640702				ESC_EA6488AA	SC	Escherichia coli								PRJEB12888		SAMEA3918652	2016-10-02	2016-10-01	ESC_EA6488AA
	69	1a246670-fa7c-11e5-b358-3c4a9275d6c8	ERR1623369				ESC_EA6775AA	SC	Escherichia coli								PRJEB12887		SAMEA3980678	2016-10-02	2016-09-30	ESC_EA6775AA
	70	1c35ba40-fa7c-11e5-b5da-3c4a9275d6c8	ERR1622279				ESC_EA7865AA	SC	Escherichia coli								PRJEB12887		SAMEA3980752	2016-10-02	2016-09-30	ESC_EA7865AA
	71	2c8cecb0-fa7c-11e5-9ab9-3c4a9275d6c8	ERR1622140				ESC_EA8004AA	SC	Escherichia coli								PRJEB12887		SAMEA3981374	2016-10-02	2016-09-30	ESC_EA8004AA
	72	MIAE02314	MLST(Legacy)		2015	France	ESC_EA8766AA	UMR Agroecologie						ESBL CTX-M-15	None		NA	None	NA	2016-10-13		ESC_EA8766AA
	73	MIAE02444	MLST(Legacy)		2015	France	ESC_EA8767AA	UMR Agroecologie						ESBL CTX-M-15	None		NA	None	NA	2016-10-13		ESC_EA8767AA
	74	MIAE02315	MLST(Legacy)		2015	France	ESC_EA8768AA	UMR Agroecologie						ESBL CTX-M-15	None		NA	None	NA	2016-10-13		ESC_EA8768AA
	75	MIAE02366	MLST(Legacy)		2015	France	ESC_EA8769AA	UMR Agroecologie						ESBL CTX-M-15	None		NA	None	NA	2016-10-13		ESC_EA8769AA
	76	MIAE02468	MLST(Legacy)		2015	France	ESC_EA8770AA	UMR Agroecologie						ESBL CTX-M-15	None		NA	None	NA	2016-10-13		ESC_EA8770AA
	77	MIAE02450	MLST(Legacy)		2015	France	ESC_EA8771AA	UMR Agroecologie						ESBL CTX-M-15	None		NA	None	NA	2016-10-13		ESC_EA8771AA
	78	MIAE02353	MLST(Legacy)		2015	France	ESC_EA8772AA	UMR Agroecologie						ESBL CTX-M-15	None		NA	None	NA	2016-10-13		ESC_EA8772AA
	79	SCP29-76	ERR1619556	Human		Netherlands	ESC_EA8884AA	Amphia Hospital	Escherichia coli								PRJEB15226		SAMEA4429790	2016-10-24	2016-10-18	ESC_EA8884AA
	80	SCP29-75	ERR1619555	Human		Netherlands	ESC_EA8885AA	Amphia Hospital	Escherichia coli								PRJEB15226		SAMEA4429789	2016-10-24	2016-10-18	ESC_EA8885AA
	81	SCP28-30	ERR1619537	Human		Netherlands	ESC_EA8903AA	Amphia Hospital	Escherichia coli								PRJEB15226		SAMEA4429753	2016-10-24	2016-10-18	ESC_EA8903AA
	82	SCK67-66	ERR1619493	Human		Netherlands	ESC_EA8947AA	Amphia Hospital	Escherichia coli								PRJEB15226		SAMEA4429709	2016-10-24	2016-10-18	ESC_EA8947AA
	83	SCP24-17	ERR1619439	Human		Netherlands	ESC_EA8987AA	Amphia Hospital	Escherichia coli								PRJEB15226		SAMEA4429667	2016-10-24	2016-10-18	ESC_EA8987AA
	84	SCK52-24	ERR1619308	Human		Netherlands	ESC_EA9098AA	Amphia Hospital	Escherichia coli								PRJEB15226		SAMEA4429550	2016-10-24	2016-10-18	ESC_EA9098AA
	85	SCK46-32	ERR1619140	Human		Netherlands	ESC_EA9216AA	Amphia Hospital	Escherichia coli								PRJEB15226		SAMEA4429429	2016-10-24	2016-10-18	ESC_EA9216AA
	86	SCK33-40	ERR1619075	Human		Netherlands	ESC_EA9278AA	Amphia Hospital	Escherichia coli								PRJEB15226		SAMEA4429183	2016-10-24	2016-10-18	ESC_EA9278AA
	87	SCK32-69	ERR1619065	Human		Netherlands	ESC_EA9288AA	Amphia Hospital	Escherichia coli								PRJEB15226		SAMEA4429173	2016-10-24	2016-10-18	ESC_EA9288AA
	88	SCP06-77	ERR1618983	Human		Netherlands	ESC_EA9370AA	Amphia Hospital	Escherichia coli								PRJEB15226		SAMEA4429091	2016-10-24	2016-10-18	ESC_EA9370AA
	89	SCP06-58	ERR1618965	Human		Netherlands	ESC_EA9388AA	Amphia Hospital	Escherichia coli								PRJEB15226		SAMEA4429073	2016-10-24	2016-10-18	ESC_EA9388AA
	90	SCP29-79	ERR1618827	Human		Netherlands	ESC_EA9479AA	Amphia Hospital	Escherichia coli								PRJEB15226		SAMEA4428961	2016-10-24	2016-10-18	ESC_EA9479AA
	91	SCP29-28	ERR1618805	Human		Netherlands	ESC_EA9490AA	Amphia Hospital	Escherichia coli								PRJEB15226		SAMEA4428939	2016-10-24	2016-10-18	ESC_EA9490AA
	92	SCP24-27	ERR1618440	Human		Netherlands	ESC_EA9536AA	Amphia Hospital	Escherichia coli								PRJEB15226		SAMEA4428565	2016-10-24	2016-10-18	ESC_EA9536AA
	93	SCP20-18	ERR1618364	Human		Netherlands	ESC_EA9587AA	Amphia Hospital	Escherichia coli								PRJEB15226		SAMEA4428489	2016-10-24	2016-10-18	ESC_EA9587AA
	94	SCP03-50	ERR1618050	Human		Netherlands	ESC_EA9900AA	Amphia Hospital	Escherichia coli								PRJEB15226		SAMEA4428174	2016-10-24	2016-10-18	ESC_EA9900AA
	95	SCK63-04	ERR1617959	Human		Netherlands	ESC_EA9991AA	Amphia Hospital	Escherichia coli								PRJEB15226		SAMEA4428024	2016-10-24	2016-10-18	ESC_EA9991AA
	96	SCK12-28	ERR1617895	Human		Netherlands	ESC_FA0055AA	Amphia Hospital	Escherichia coli								PRJEB15226		SAMEA4427960	2016-10-24	2016-10-18	ESC_FA0055AA
	97	SCK62-15	ERR1617792	Human		Netherlands	ESC_FA0158AA	Amphia Hospital	Escherichia coli								PRJEB15226		SAMEA4427857	2016-10-24	2016-10-18	ESC_FA0158AA
	98	SCK08-54-2	ERR1617732	Human		Netherlands	ESC_FA0218AA	Amphia Hospital	Escherichia coli								PRJEB15226		SAMEA4427797	2016-10-24	2016-10-18	ESC_FA0218AA
	99	H8	GCF_001900835	Environment			ESC_FA5430AA	Nanjing Agricultural University	Escherichia coli								PRJNA269191		SAMN03252435	2016-12-16	2016-12-12	ESC_FA5430AA
	100	MRSN346595	GCF_001886755	Human	2016	United States	ESC_FA5469AA	Walter Reed Army Institute of Research	Escherichia coli			A					PRJNA224116		SAMN06029894	2016-12-16	2016-11-28	ESC_FA5469AA
	101	MRSN346355	GCF_001886575	Human	2016	United States	ESC_FA5470AA	Walter Reed Army Institute of Research	Escherichia coli								PRJNA224116		SAMN06029896	2016-12-16	2016-11-28	ESC_FA5470AA
	102	MRSN346638	GCF_001886555	Human	2016	United States	ESC_FA5471AA	Walter Reed Army Institute of Research	Escherichia coli			A					PRJNA224116		SAMN06029895	2016-12-16	2016-11-28	ESC_FA5471AA
	103	MRSN352231	GCF_001886535	Human	2016	Germany	ESC_FA5472AA	Walter Reed Army Institute of Research	Escherichia coli			A					PRJNA224116		SAMN06029893	2016-12-16	2016-11-28	ESC_FA5472AA
	104	0000-0060-5808	SRR5093681	Human	2016	United States	ESC_FA5676AA	Brigham & Women's Hospital	Escherichia coli								PRJNA278886		SAMN06129826	2016-12-17	2016-12-14	ESC_FA5676AA
	105	WCHEC784	GCF_003051985	Human	2014	China	ESC_FA6109AA	West China Hospital, Sichuan University	Escherichia coli								PRJNA360377		SAMN06209728	2017-01-12	2017-01-12	ESC_FA6109AA
	106	WCHEC1037	SRR5153288	Human	2014	China	ESC_FA6110AA	West China Hospital, Sichuan University	Escherichia coli								PRJNA360377		SAMN06209721	2017-01-12	2017-01-12	ESC_FA6110AA
	107	dc780510-fa7c-11e5-ae86-3c4a9275d6c8	ERR1790407				ESC_FA6898AA	SC	Escherichia coli								PRJEB12887		SAMEA4062345	2017-01-15	2017-01-12	ESC_FA6898AA
	108	4fcd7cc0-7fd4-11e6-b8fe-3c4a9275d6c8	ERR1822274				ESC_FA8745AA	SC	Escherichia coli								PRJEB15430		SAMEA4469908	2017-02-14	2017-02-09	ESC_FA8745AA
	109	8696e890-7fd4-11e6-b8fe-3c4a9275d6c8	ERR1852704				ESC_FA8922AA	SC	Escherichia coli								PRJEB15430		SAMEA4470425	2017-02-22	2017-02-22	ESC_FA8922AA
	110	1CRL	Uploaded Reads		2016	Italy	ESC_GA0034AA	Rocco Piazza									NA		NA	2017-03-08	2017-09-10	ESC_GA0034AA
	111	4e34cf60-a286-11e6-8d8d-3c4a9275d6c8	ERR1937200				ESC_GA2443AA	SC	Escherichia coli								PRJEB15430		SAMEA4552183	2017-04-14	2017-04-14	ESC_GA2443AA
	112	4df862a0-a286-11e6-8d8d-3c4a9275d6c8	ERR1937194				ESC_GA2449AA	SC	Escherichia coli								PRJEB15430		SAMEA4552177	2017-04-14	2017-04-14	ESC_GA2449AA
	113	4420daa0-a286-11e6-8d8d-3c4a9275d6c8	ERR1937131				ESC_GA2512AA	SC	Escherichia coli								PRJEB15430		SAMEA4552113	2017-04-14	2017-04-14	ESC_GA2512AA
	114	FSIS1700268	SRR5445259	Livestock	2017	United States	ESC_GA2596AA	United States Department of Agriculture, Food Safety and Inspection Service	Escherichia coli		O89						PRJNA292667		SAMN06712425	2017-04-14	2017-04-14	ESC_GA2596AA
	115	d7fcc9b0-6f4a-11e6-a83e-3c4a9275d6c8	ERR1946851				ESC_GA3246AA	SC	Escherichia coli								PRJEB17615		SAMEA4559589	2017-04-27	2017-04-26	ESC_GA3246AA
	116	d12b2eb0-6f4a-11e6-a83e-3c4a9275d6c8	ERR1946833				ESC_GA3264AA	SC	Escherichia coli								PRJEB17615		SAMEA4559571	2017-04-27	2017-04-26	ESC_GA3264AA
	117	d0950930-6f4a-11e6-a83e-3c4a9275d6c8	ERR1946816				ESC_GA3281AA	SC	Escherichia coli								PRJEB17615		SAMEA4559554	2017-04-27	2017-04-26	ESC_GA3281AA
	118	cee81c80-6f4a-11e6-a83e-3c4a9275d6c8	ERR1946770				ESC_GA3327AA	SC	Escherichia coli								PRJEB17615		SAMEA4559508	2017-04-27	2017-04-26	ESC_GA3327AA
	119	ce6cf910-6f4a-11e6-a83e-3c4a9275d6c8	ERR1946757				ESC_GA3340AA	SC	Escherichia coli								PRJEB17615		SAMEA4559495	2017-04-27	2017-04-26	ESC_GA3340AA
	120	WVRKVJUV	ERR1971794				ESC_GA4931AA	STATENS SERUM INSTITUT	Escherichia coli								PRJEB20792		SAMEA104060822	2017-05-18	2017-05-12	ESC_GA4931AA
	121	SEJBXQUJ	ERR1971732				ESC_GA5269AA	STATENS SERUM INSTITUT	Escherichia coli								PRJEB20792		SAMEA104060484	2017-05-18	2017-05-12	ESC_GA5269AA
	122	GUI6U8O1	ERR1971537				ESC_GA5376AA	STATENS SERUM INSTITUT	Escherichia coli								PRJEB20792		SAMEA104060377	2017-05-18	2017-05-12	ESC_GA5376AA
	123	E2578	Uploaded Reads		2016	China	ESC_GA5760AA	Department of Clinical Laboratory, Second Affiliated Hospital of Zhejiang University									NA		NA	2017-05-24	2017-11-26	ESC_GA5760AA
	124	z821_11	Uploaded Reads		2006		ESC_GA6425AA	Department of Medical Microbiology, UMC Utrecht	Escherichia coli								NA		NA	2017-06-08	2018-06-15	ESC_GA6425AA
	125	DHQP1604381	SRR5666448	Human	2015	United States	ESC_GA6545AA	Centers for Disease Control and Prevention	Escherichia coli								PRJNA288601		SAMN07212841	2017-06-15	2017-06-12	ESC_GA6545AA
	126	DHQP1501935	SRR5666589	Human	2014	United States	ESC_GA6563AA	Centers for Disease Control and Prevention	Escherichia coli								PRJNA288601		SAMN07212892	2017-06-15	2017-06-12	ESC_GA6563AA
	127	20170616_S38	Uploaded Reads				ESC_GA6922AA	Instituto Tecnológico Agrario de Castilla y León									NA		NA	2017-06-16	2019-03-06	ESC_GA6922AA
	128	20170616_S52	Uploaded Reads				ESC_GA6935AA	Instituto Tecnológico Agrario de Castilla y León									NA		NA	2017-06-16	2019-03-06	ESC_GA6935AA
	129	BA 434/15	ERR2019133	Companion Animal	2015	Czech Republic	ESC_GA7569AA	Centre for Genomic Epidemiology, National Food Institute, Technical University of Denmark (DTU), Denmark	Escherichia coli								PRJEB21546		SAMEA104142852	2017-06-30	2017-06-29	ESC_GA7569AA
	130	DRC_BKV_01	ERR2027612	Human	2014	Democratic Republic of the Congo	ESC_GA8212AA	Institut de recherche experimentale et clinique - IREC	Escherichia coli								PRJEB21637		SAMEA104153796	2017-07-11	2017-07-08	ESC_GA8212AA
	131	FDAARGOS_427	SRR5879446	Human	2015	Canada	ESC_GA8949AA	University of Maryland Institute for Genome Sciences	Escherichia coli								PRJNA231221		SAMN07312471	2017-08-02	2017-07-28	ESC_GA8949AA
	132	20160095	ERR2060091	Human		Vietnam	ESC_GA9891AA	academisch medisch centrum	Escherichia coli								PRJEB21997		SAMEA104188739	2017-08-22	2017-08-22	ESC_GA9891AA
	133	20151319	ERR2060068	Poultry		Vietnam	ESC_GA9914AA	academisch medisch centrum	Escherichia coli								PRJEB21997		SAMEA104188716	2017-08-22	2017-08-22	ESC_GA9914AA
	134	ECH+18	SRR5943510	Human	2014	Thailand	ESC_HA0367AA	JCVI	Shigella sonnei								PRJNA389557		SAMN07450665	2017-08-27	2017-08-23	ESC_HA0367AA
	135	EF238	Uploaded Reads	Human	2012	Sweden	ESC_HA0825AA	Dept of Laboratory Medicine, Karolinska Institutet, Stockholm, Sweden	Escherichia coli				Pathogen				NA	Bacteremia	NA	2017-09-09	2018-03-14	ESC_HA0825AA
	136	MIAE02096 (10093)	MLST(Legacy)	Fish	2012	France	ESC_HA0940AA	UMR Agroecologie					Unknown	ESBL CTX-M-15	None		NA	None	NA	2017-09-14	2017-09-14	ESC_HA0940AA
	137	MIAE02097 (10094)	MLST(Legacy)	Fish	2012	France	ESC_HA0941AA	UMR Agroecologie					Unknown	ESBL CTX-M-15	None		NA	None	NA	2017-09-14	2017-09-14	ESC_HA0941AA
	138	3836	Uploaded Reads		2016	Chile	ESC_HA1344AA	Lea									NA		NA	2017-09-18	2018-03-23	ESC_HA1344AA
	139	DDDBA3 MIAE 11203	MLST(Legacy)	Sewage	2015	France	ESC_HA1877AA	UMR Agroecologie					CTX-M, FosA3	ESBL CTX-M-15	None		NA	None	NA	2017-09-18	2017-09-18	ESC_HA1877AA
	140	MIAE02142 (10585)	MLST(Legacy)	Human	2014	France	ESC_HA1878AA	UMR Agroecologie					Pathogen	ESBL CTX-M-15	None		NA	None	NA	2017-09-18	2017-09-18	ESC_HA1878AA
	141	FFFET10 MIAE 11499	MLST(Legacy)	water	2015	France	ESC_HA1879AA	UMR Agroecologie					CTX-M, FosA3	ESBL CTX-M-15	None		NA	None	NA	2017-09-18	2017-09-18	ESC_HA1879AA
	142	CCCBA8 MIAE 11168	MLST(Legacy)	Sewage	2015	France	ESC_HA1880AA	UMR Agroecologie					CTX-M, FosA3	ESBL CTX-M-15	None		NA	None	NA	2017-09-18	2017-09-18	ESC_HA1880AA
	143	DDDET9 MIAE 11199	MLST(Legacy)	water	2015	France	ESC_HA1881AA	UMR Agroecologie					CTX-M, FosA3	ESBL CTX-M-15	None		NA	None	NA	2017-09-18	2017-09-18	ESC_HA1881AA
	144	GGGBA8 MIAE 11547	MLST(Legacy)	Sewage	2015	France	ESC_HA1882AA	UMR Agroecologie					CTX-M, FosA3	ESBL CTX-M-15	None		NA	None	NA	2017-09-18	2017-09-18	ESC_HA1882AA
	145	FFFET9 MIAE 11498	MLST(Legacy)	water	2015	France	ESC_HA1883AA	UMR Agroecologie					CTX-M, FosA3	ESBL CTX-M-15	None		NA	None	NA	2017-09-18	2017-09-18	ESC_HA1883AA
	146	MIAE02140 (10583)	MLST(Legacy)	Human	2014	France	ESC_HA1884AA	UMR Agroecologie					Pathogen	ESBL CTX-M-15	None		NA	None	NA	2017-09-18	2017-09-18	ESC_HA1884AA
	147	CCCBA6 MIAE 11166	MLST(Legacy)	Sewage	2015	France	ESC_HA1885AA	UMR Agroecologie					CTX-M, FosA3	ESBL CTX-M-15	None		NA	None	NA	2017-09-18	2017-09-18	ESC_HA1885AA
	148	73f5eea0-535d-11e6-9a3d-3c4a9275d6c8	ERR2138695				ESC_HA3461AA	SC	Escherichia coli								PRJEB21499		SAMEA4363600	2017-10-01	2017-09-30	ESC_HA3461AA
	149	71fc6890-535d-11e6-9a3d-3c4a9275d6c8	ERR2138654				ESC_HA3502AA	SC	Escherichia coli								PRJEB21499		SAMEA4363554	2017-10-01	2017-09-30	ESC_HA3502AA
	150	m031e	Uploaded Reads		2016	Ethiopia	ESC_HA9773AA	Karolinska									NA		NA	2017-11-24	2018-12-01	ESC_HA9773AA
	151	EF536	Uploaded Reads	Human	2015	Sweden	ESC_HA9993AA	Dept of Laboratory Medicine, Karolinska Institutet, Stockholm, Sweden	Escherichia coli				Pathogen				NA	Bacteremia	NA	2017-11-28	2018-06-02	ESC_HA9993AA
	152	EF341	Uploaded Reads	Human	2013	Sweden	ESC_IA0239AA	Dept of Laboratory Medicine, Karolinska Institutet, Stockholm, Sweden	Escherichia coli				Pathogen				NA	Bacteremia	NA	2017-11-29	2018-06-03	ESC_IA0239AA
	153	EF340	Uploaded Reads	Human	2013	Sweden	ESC_IA0242AA	Dept of Laboratory Medicine, Karolinska Institutet, Stockholm, Sweden	Escherichia coli				Pathogen				NA	Bacteremia	NA	2017-11-29	2018-06-03	ESC_IA0242AA
	154	s132e	Uploaded Reads		2016	Ethiopia	ESC_IA0365AA	Karolinska									NA		NA	2017-11-29	2018-12-06	ESC_IA0365AA
	155	s142e	Uploaded Reads		2016	Ethiopia	ESC_IA0369AA	Karolinska									NA		NA	2017-11-30	2018-12-07	ESC_IA0369AA
	156	s166e	Uploaded Reads		2016	Ethiopia	ESC_IA0372AA	Karolinska									NA		NA	2017-11-30	2018-12-07	ESC_IA0372AA
	157	15074675_ecoli	ERR2213556	Livestock	2015	Italy	ESC_IA0658AA	IZSLT (Istituto Zooprofilattico Sperimentale del Lazio e la Toscana)	Escherichia coli								PRJEB23778		SAMEA104416022	2017-12-07	2017-12-07	ESC_IA0658AA
	158	U16-0016X	ERR2224011		2016	Poland	ESC_IA1281AA	NVRI	Escherichia coli								PRJEB23993		SAMEA104437734	2017-12-19	2017-12-19	ESC_IA1281AA
	159	Eschericha-coli-P-13-19081	ERR2223986		2013	Poland	ESC_IA1306AA	NVRI	Escherichia coli								PRJEB23993		SAMEA104437709	2017-12-19	2017-12-19	ESC_IA1306AA
	160	U14_1070	ERR2223925		2014	Poland	ESC_IA1346AA	NVRI	Escherichia coli								PRJEB23993		SAMEA104437648	2017-12-19	2017-12-19	ESC_IA1346AA
	161	U14_1004	ERR2223918		2014	Poland	ESC_IA1353AA	NVRI	Escherichia coli								PRJEB23993		SAMEA104437641	2017-12-19	2017-12-19	ESC_IA1353AA
	162	SCEC020023	SRR6442663	Human	2016	China	ESC_IA1871AA	West China Hospital, Sichuan University	Escherichia coli								PRJNA418674		SAMN07768275	2018-01-05	2018-01-05	ESC_IA1871AA
	163	SAMPLE_WTCHG_447699_286164	ERR2238096				ESC_IA2131AA	UNIVERSITY OF OXFORD	Escherichia coli								PRJEB21277		SAMEA104458121	2018-01-10	2018-01-10	ESC_IA2131AA
	164	15-AB02018	ERR2203410	ND	2015	Germany	ESC_IA2256AA	FEDERAL INSTITUTE FOR RISK ASSESSMENT (BFR)	Escherichia coli								PRJEB23572		SAMEA104399273	2018-01-10	2018-01-10	ESC_IA2256AA
	165	15-AB01510	ERR2203389	ND	2015	Germany	ESC_IA2276AA	FEDERAL INSTITUTE FOR RISK ASSESSMENT (BFR)	Escherichia coli								PRJEB23572		SAMEA104399252	2018-01-10	2018-01-10	ESC_IA2276AA
	166	DTU2016-212-PRJ1054-Escherichia-coil-2009-70-353-7_S2_L001	ERR1755529	Feed	2009	Denmark	ESC_IA2769AA	Centre for Genomic Epidemiology, National Food Institute, Technical University of Denmark (DTU), Denmark	Escherichia coli								PRJEB18587		SAMEA26124418	2018-01-26	2018-01-26	ESC_IA2769AA
	167	ECCO2	Uploaded Reads	Wild Animal	2017	Brazil	ESC_IA3088AA	miriamrfernandes@usp.br	Escherichia coli				Non Pathogen	AmpC CMY-2			NA	None	NA	2018-02-01	2018-08-06	ESC_IA3088AA
	168	C15-08	Uploaded Reads	Human	2015	France	ESC_IA4657AA	Dr Le Hello Pasteur Paris	Escherichia coli								NA		NA	2018-02-28	2018-09-02	ESC_IA4657AA
	169	9_Esco_CA-NL	SRR6818545	Human	2011	Netherlands	ESC_IA5164AA	University Medical Center Groningen	Escherichia coli								PRJNA352198		SAMN05977328	2018-03-09	2018-03-08	ESC_IA5164AA
	170	1469B	ERR2204440			Brazil	ESC_IA5491AA	University medical center groningen	Escherichia coli								PRJEB23420		SAMEA104402134	2018-03-13	2018-03-13	ESC_IA5491AA
	171	SCEC020149	SRR7026286	Human		China	ESC_IA6799AA	West China Hospital, Sichuan University	Escherichia coli								PRJNA418674		SAMN08932742	2018-04-19	2018-04-17	ESC_IA6799AA
	172	SCEC020141	SRR7026290	Human	2017	China	ESC_IA6803AA	West China Hospital, Sichuan University	Escherichia coli								PRJNA418674		SAMN08932740	2018-04-19	2018-04-17	ESC_IA6803AA
	173	SCEC020085	SRR7026292	Human	2016	China	ESC_IA6805AA	West China Hospital, Sichuan University	Escherichia coli								PRJNA418674		SAMN08932736	2018-04-19	2018-04-17	ESC_IA6805AA
	174	SCEC020044	SRR7026293	Human	2016	China	ESC_IA6806AA	West China Hospital, Sichuan University	Escherichia coli								PRJNA418674		SAMN08932734	2018-04-19	2018-04-17	ESC_IA6806AA
	175		ERR2748043				ESC_JA8898AA	Wellcome Sanger Institute	Escherichia coli								PRJEB20357		SAMEA104146976	2018-08-23	2018-08-22	ESC_JA8898AA
	176		ERR2748042				ESC_JA8899AA	Wellcome Sanger Institute	Escherichia coli								PRJEB20357		SAMEA104146975	2018-08-23	2018-08-22	ESC_JA8899AA
	177		ERR2748040				ESC_JA8901AA	Wellcome Sanger Institute	Escherichia coli								PRJEB20357		SAMEA104146973	2018-08-23	2018-08-22	ESC_JA8901AA
	178		ERR2748039				ESC_JA8902AA	Wellcome Sanger Institute	Escherichia coli								PRJEB20357		SAMEA104146972	2018-08-23	2018-08-22	ESC_JA8902AA
	179		ERR2748038				ESC_JA8903AA	Wellcome Sanger Institute	Escherichia coli								PRJEB20357		SAMEA104146971	2018-08-23	2018-08-22	ESC_JA8903AA
	180		ERR2748037				ESC_JA8904AA	Wellcome Sanger Institute	Escherichia coli								PRJEB20357		SAMEA104146970	2018-08-23	2018-08-22	ESC_JA8904AA
	181		ERR2748036				ESC_JA8905AA	Wellcome Sanger Institute	Escherichia coli								PRJEB20357		SAMEA104146969	2018-08-23	2018-08-22	ESC_JA8905AA
	182		ERR2748035				ESC_JA8906AA	Wellcome Sanger Institute	Escherichia coli								PRJEB20357		SAMEA104146968	2018-08-23	2018-08-22	ESC_JA8906AA
	183		SRR7828780	Human	2016	Turkey	ESC_KA0574AA	University of Queensland	Escherichia coli								PRJNA398288		SAMN10058856	2018-09-14	2018-09-13	ESC_KA0574AA
	184		SRR7828809	Human	2015	Turkey	ESC_KA0596AA	University of Queensland	Escherichia coli								PRJNA398288		SAMN10058962	2018-09-14	2018-09-13	ESC_KA0596AA
	185	ST617	SRR7839432	Human	2012	United States	ESC_KA0864AA	University of Michigan	Escherichia coli								PRJNA435617		SAMN10039427	2018-09-16	2018-09-14	ESC_KA0864AA
	186	603319	SRR7850038	Human	2018	United Kingdom	ESC_KA1263AA	Public Health England	Escherichia coli		Escherichia Coli						PRJNA315192		SAMN10075542	2018-09-17	2018-09-17	ESC_KA1263AA
	187	17086-A	Uploaded Reads				ESC_KA2455AA	Clinical Microbiology, Uppsala University									NA		NA	2018-12-12	2019-12-19	ESC_KA2455AA
	188	17086-B	Uploaded Reads				ESC_KA2457AA	Clinical Microbiology, Uppsala University									NA		NA	2018-12-12	2019-12-19	ESC_KA2457AA
	189	18008	Uploaded Reads			Sweden	ESC_KA2549AA	Clinical Microbiology, Uppsala University									NA		NA	2018-12-12	2019-12-19	ESC_KA2549AA
	190	675SK2	GCF_003030365		2016	Switzerland	ESC_KA7063AA	University of Zurich	Escherichia coli								PRJNA224116		SAMN08212052	2018-12-04	2018-04-02	ESC_KA7063AA
	191	5CRE51	GCF_002142695	Human	2016	Taiwan	ESC_KA7324AA	Centers for Disease Control, Tawian	Escherichia coli								PRJNA224116		SAMN06828737	2018-12-04	2017-05-16	ESC_KA7324AA
	192	1008716	SRR8306314		2017	United States	ESC_KA8212AA	JMI Laboratories	Escherichia coli								PRJNA497260		SAMN10252236	2018-12-13	2018-12-13	ESC_KA8212AA
	193	B008X	SRR8360138	Human	2017	Sri Lanka	ESC_KA8417AA	FDA Center for Food Safety and Applied Nutrition	Escherichia coli								PRJNA293225		SAMN10506425	2018-12-21	2018-12-20	ESC_KA8417AA
	194	PSU-1701	SRR8397484	ND	2018	United States	ESC_KA9007AA	FDA Center for Food Safety and Applied Nutrition	Escherichia coli								PRJNA357722		SAMN10485892	2019-01-08	2019-01-04	ESC_KA9007AA
	195	BR32-DEC	GCA_004116915	Human	2015	Brazil	ESC_KA9277AA	Sao Paulo State University	Escherichia coli		St617						PRJNA511007		SAMN10748605	2019-01-18	2019-01-16	ESC_KA9277AA
	196	ERS1995238	ERR3062119				ESC_KA9874AA	Wellcome Sanger Institute	Escherichia coli								PRJEB23294		SAMEA104370260	2019-01-25	2019-01-24	ESC_KA9874AA
	197	ERS1995115	ERR3062033				ESC_KA9960AA	Wellcome Sanger Institute	Escherichia coli								PRJEB23294		SAMEA104370137	2019-01-25	2019-01-24	ESC_KA9960AA
	198	M008AC2P	SRR8535116	Human	2017	Sri Lanka	ESC_LA1555AA	FDA Center for Food Safety and Applied Nutrition	Escherichia coli								PRJNA293225		SAMN10878259	2019-02-06	2019-02-05	ESC_LA1555AA
	199	JS16013	SRR6066448	Human	2016	China	ESC_LA6408AA	Peking University People's Hospital	Escherichia coli								PRJNA408214		SAMN07682653	2019-02-11	2018-01-06	ESC_LA6408AA
	200	CC8	Uploaded Reads	Environment	2014	Nigeria	ESC_MA0545AA	Jochen Mueller	Escherichia coli								NA		NA	2019-03-04	2019-03-04	ESC_MA0545

## Sheet: MLST617 downloaded genome
	No.	Name	Data Source	Source	Collection date	Location	Barcode	Serotype	Sample	Lab contact	Species	Serological	Serotype	EcoR Cluster	Pathogen/Non Pathogen	Simple pthogen	Simple Disease	Comment	Project	Disease	Sample	Date Entere	Release Date	Barcode
	1	1744-sc-1872569	ERR586987			United Kingdom	ESC_BA4164AA	H9:O9/89/162	SAMEA2385674	THE SANGER CENTER	Escherichia coli								PRJEB5708		SAMEA2385674	2015-08-27	2014-08-28	ESC_BA4164AA
	2	upec-99	SRR1314598	Human	2011	United States	ESC_BA4875AA	H10:O9/89/162	SAMN02802195	UNIVERSITY OF WASHINGTON	Escherichia coli								PRJNA248737		SAMN02802195	2015-08-27	2014-10-26	ESC_BA4875AA
	3	blood-09-0626	SRR1314250	Human	2009	United States	ESC_BA5425AA	H9:O89/162	SAMN02801847	UNIVERSITY OF WASHINGTON	Escherichia coli								PRJNA248737		SAMN02801847	2015-08-27	2014-10-26	ESC_BA5425AA
	4	eo1482	ERR486698				ESC_BA5832AA	H10:O89/162	SAMEA2272890	THE SANGER CENTER	Escherichia coli								PRJEB5065		SAMEA2272890	2015-08-27	2014-05-14	ESC_BA5832AA
	5	eo2350	ERR474145				ESC_BA6153AA	H10:O89/162	SAMEA2272976	THE SANGER CENTER	Escherichia coli								PRJEB5065		SAMEA2272976	2015-08-27	2014-05-14	ESC_BA6153AA
	6	eo1302	ERR435571				ESC_BA6625AA	O89/162:H10	SAMEA2205694	THE SANGER CENTER	Escherichia coli								PRJEB4681		SAMEA2205694	2015-08-27	2014-05-14	ESC_BA6625AA
	7	eo3387	ERR435015				ESC_BA7216AA	O89/162:H10	SAMEA2205569	THE SANGER CENTER	Escherichia coli								PRJEB4681		SAMEA2205569	2015-08-27	2014-05-14	ESC_BA7216AA
	8	Escherichia coli 13462	ERR271435				ESC_BA9617AA	O89/162:H10	SAMEA1886583	THE SANGER CENTER	Escherichia coli								PRJEB1343		SAMEA1886583	2015-08-27	2013-05-15	ESC_BA9617AA
	9	PB264	ERR1218541				ESC_CA5422AA	O89/162:H9	SAMEA3531684	SC	Escherichia coli								PRJEB11403		SAMEA3531684	2016-01-20	2016-01-20	ESC_CA5422AA
	10	PI085	ERR1202021				ESC_CA5642AA	O89/162:H10	SAMEA3724468	Justus-Liebig-Universitaet Giessen	Escherichia coli								PRJEB12335		SAMEA3724468	2016-02-01	2016-02-01	ESC_CA5642AA
	11	PI029	ERR1202017				ESC_CA5646AA	O89/162:H10	SAMEA3724464	Justus-Liebig-Universitaet Giessen	Escherichia coli								PRJEB12335		SAMEA3724464	2016-02-01	2016-02-01	ESC_CA5646AA
	12	DO27	ERR1202010				ESC_CA5653AA	O89/162:H10	SAMEA3724457	Justus-Liebig-Universitaet Giessen	Escherichia coli								PRJEB12335		SAMEA3724457	2016-02-01	2016-02-01	ESC_CA5653AA
	13	CLO29	ERR1202006				ESC_CA5657AA	O89/162:H10	SAMEA3724453	Justus-Liebig-Universitaet Giessen	Escherichia coli								PRJEB12335		SAMEA3724453	2016-02-01	2016-02-01	ESC_CA5657AA
	14	CLO047	ERR1202004				ESC_CA5659AA	O89/162:H10	SAMEA3724451	Justus-Liebig-Universitaet Giessen	Escherichia coli								PRJEB12335		SAMEA3724451	2016-02-01	2016-02-01	ESC_CA5659AA
	15	CLO040	ERR1202003				ESC_CA5660AA	O89/162:H10	SAMEA3724450	Justus-Liebig-Universitaet Giessen	Escherichia coli								PRJEB12335		SAMEA3724450	2016-02-01	2016-02-01	ESC_CA5660AA
	16	CAE13	ERR1202002				ESC_CA5661AA	O89/162:H10	SAMEA3724449	Justus-Liebig-Universitaet Giessen	Escherichia coli								PRJEB12335		SAMEA3724449	2016-02-01	2016-02-01	ESC_CA5661AA
	17	EuSCAPE_BU009	ERR1228232				ESC_CA5819AA	O89/162:H9	SAMEA3538723	SC	Escherichia coli								PRJEB10018		SAMEA3538723	2016-02-01	2016-01-27	ESC_CA5819AA
	18	VRES0049	ERR1036096				ESC_CA9444AA	H9	SAMEA3304605	The Wellcome Trust Sanger Institute	Escherichia coli								PRJEB8770		SAMEA3304605	2016-04-01	2015-09-29	ESC_CA9444AA
	19	VRES0046	ERR1036094				ESC_CA9446AA	H9	SAMEA3304602	The Wellcome Trust Sanger Institute	Escherichia coli								PRJEB8770		SAMEA3304602	2016-04-01	2015-09-29	ESC_CA9446AA
	20	VRES0256	ERR998824				ESC_CA9474AA	O89/162:H10	SAMEA3304607	The Wellcome Trust Sanger Institute	Escherichia coli								PRJEB8770		SAMEA3304607	2016-04-01	2015-09-05	ESC_CA9474AA
	21	VRES0360	ERR985173				ESC_CA9585AA	O89/162:H10	SAMEA3304769	The Wellcome Trust Sanger Institute	Escherichia coli								PRJEB8770		SAMEA3304769	2016-04-01	2015-08-19	ESC_CA9585AA
	22	MOD1-EC5117	SRR3951658	Human	2006	United States	ESC_DA0822AA	O89/162:H9	SAMN04279450	FDA Center for Food Safety and Applied Nutrition	Escherichia coli								PRJNA230969		SAMN04279450	2016-04-22	2015-01-01	ESC_DA0822AA
	23	RA194	ERR1366625				ESC_DA2234AA	O89/162:H10	SAMEA3935274	Justus-Liebig-Universitaet Giessen	Escherichia coli								PRJEB12376		SAMEA3935274	2016-05-24	2016-05-24	ESC_DA2234AA
	24	RA105	ERR1366618				ESC_DA2241AA	O89/162:H10	SAMEA3935267	Justus-Liebig-Universitaet Giessen	Escherichia coli								PRJEB12376		SAMEA3935267	2016-05-24	2016-05-24	ESC_DA2241AA
	25	RA051	ERR1366613				ESC_DA2246AA	O89/162:H10	SAMEA3935262	Justus-Liebig-Universitaet Giessen	Escherichia coli								PRJEB12376		SAMEA3935262	2016-05-24	2016-05-24	ESC_DA2246AA
	26	0000-0057-7635	SRR3345827	Human	2015		ESC_DA3742AA	O89/162:H10	SAMN04622919	Brigham & Women's Hospital	Escherichia coli								PRJNA278886		SAMN04622919	2016-06-30	2016-04-12	ESC_DA3742AA
	27	HICF685	SRR3051084				ESC_DA5214AA	O89/162:H10	SAMN04357735	University of Oxford	Escherichia coli								PRJNA306133		SAMN04357735	2016-07-01	2016-01-05	ESC_DA5214AA
	28	HICF660	SRR3051074				ESC_DA5224AA	O89/162:H10	SAMN04357725	University of Oxford	Escherichia coli								PRJNA306133		SAMN04357725	2016-07-01	2016-01-05	ESC_DA5224AA
	29	50739822	SRR2724119	Human	2013	Norway	ESC_DA6524AA	O9/89/162:H10	SAMN04158313	Norwegian National Advisory Unit on Detection of Antimicrobial Resistance	Escherichia coli								PRJNA295003		SAMN04158313	2016-07-01	2015-10-24	ESC_DA6524AA
	30	MSB1_4A-sc-2280390	ERR1023709				ESC_DA7032AA	O8/89/162:H9	SAMEA3357459	The Wellcome Trust Sanger Institute	Escherichia coli								PRJEB6891		SAMEA3357459	2016-07-01	2015-09-23	ESC_DA7032AA
	31	MSB1_1A-sc-2280383	ERR1023706				ESC_DA7035AA	O8/89/162:H9	SAMEA3357452	The Wellcome Trust Sanger Institute	Escherichia coli								PRJEB6891		SAMEA3357452	2016-07-01	2015-09-23	ESC_DA7035AA
	32	MSB1_3I-sc-2280410	ERR1015375				ESC_DA7086AA	O9/89/162:H10	SAMEA3357479	The Wellcome Trust Sanger Institute	Escherichia coli								PRJEB6891		SAMEA3357479	2016-07-01	2015-09-16	ESC_DA7086AA
	33	MSB1_8G-sc-2280388	ERR1015365				ESC_DA7092AA	O8/89/162:H9	SAMEA3357457	The Wellcome Trust Sanger Institute	Escherichia coli								PRJEB6891		SAMEA3357457	2016-07-01	2015-09-16	ESC_DA7092AA
	34	A3b-sc-2212439	ERR971994				ESC_DA7744AA	O89/162:H10	SAMEA3281528	The Wellcome Trust Sanger Institute	Escherichia coli								PRJEB8265		SAMEA3281528	2016-07-01	2015-07-29	ESC_DA7744AA
	35	B3-sc-2212437	ERR926435				ESC_DA7817AA	O89/162:H10	SAMEA3281526	The Wellcome Trust Sanger Institute	Escherichia coli								PRJEB8265		SAMEA3281526	2016-07-01	2015-06-24	ESC_DA7817AA
	36	PH94	SRR1610063	Human	2012	Pakistan	ESC_DA9309AA	O9:H9	SAMN03074785	Washington University	Escherichia coli								PRJNA261540		SAMN03074785	2016-07-01	2015-10-10	ESC_DA9309AA
	37	PH143	SRR1610050	Human	2012	Pakistan	ESC_DA9322AA	H21	SAMN03074772	Washington University	Escherichia coli								PRJNA261540		SAMN03074772	2016-07-01	2015-10-10	ESC_DA9322AA
	38	H1485	SRR1508884	Human	2012	Nepal	ESC_DA9467AA	O89/162:H10	SAMN02885345	University of Oxford	Escherichia coli								PRJNA253300		SAMN02885345	2016-07-01	2014-10-08	ESC_DA9467AA
	39	81	ERR277001				ESC_EA0220AA	O89/162:H10	SAMEA1905146	Oxford Brookes University	Escherichia coli								PRJEB1963		SAMEA1905146	2016-07-01	2013-06-10	ESC_EA0220AA
	40	444	Uploaded Reads	Poultry	2014	China	ESC_EA0650AA	O89/162:H9		Beijing Advanced Innovation Center for Food Nutrition and Human Health, College of Veterinary Medicine, China Agricultural University, Beijing, P. R. China	Escherichia coli								NA		NA	2016-07-08	2017-01-10	ESC_EA0650AA
	41	455	Uploaded Reads	Poultry	2014	China	ESC_EA0651AA	O89/162:H9		Beijing Advanced Innovation Center for Food Nutrition and Human Health, College of Veterinary Medicine, China Agricultural University, Beijing, P. R. China	Escherichia coli					NDM-1			NA		NA	2016-07-08	2017-01-10	ESC_EA0651AA
	42	EuSCAPE_TR128	ERR1541386				ESC_EA1445AA	O8/89/162:H9	SAMEA3729656	SC	Escherichia coli								PRJEB10018		SAMEA3729656	2016-07-20	2016-07-20	ESC_EA1445AA
	43	MOD1-EC6042	SRR3988038	Livestock	1983	United States	ESC_EA2537AA	H10	SAMN05439469	FDA Center for Food Safety and Applied Nutrition	Escherichia coli		O116:H10						PRJNA230969		SAMN05439469	2016-07-31	2015-01-01	ESC_EA2537AA
	44	1601115	Uploaded Reads	Livestock	2016	France	ESC_EA3419AA	O89/162:H9		Laboratoire National de Sante	Escherichia coli								NA		NA	2016-08-09	2017-02-11	ESC_EA3419AA
	45	AR_0114	SRR4025978				ESC_EA3564AA	O89/162:H9	SAMN04014955	CDC Division of Healthcare Quality Promotion	Escherichia coli								PRJNA292902		SAMN04014955	2016-08-15	2016-08-12	ESC_EA3564AA
	46	b04778d0-dfca-11e5-88b1-3c4a9275d6c6	ERR1585802				ESC_EA3697AA	O89/162:H10	SAMEA3918512	SC	Escherichia coli								PRJEB12888		SAMEA3918512	2016-08-19	2016-08-17	ESC_EA3697AA
	47	a70aaa30-dfca-11e5-88b1-3c4a9275d6c6	ERR1585770				ESC_EA3708AA	O89/162:H10	SAMEA3918478	SC	Escherichia coli								PRJEB12888		SAMEA3918478	2016-08-19	2016-08-17	ESC_EA3708AA
	48	bc74d7b0-dfca-11e5-88b1-3c4a9275d6c6	ERR1585751				ESC_EA3710AA	O89/162:H10	SAMEA3918628	SC	Escherichia coli								PRJEB12888		SAMEA3918628	2016-08-19	2016-08-17	ESC_EA3710AA
	49	DHQP1401958	SRR4035120	Human	2014	United States	ESC_EA3741AA	O89/162:H10	SAMN05170260	CDC Division of Healthcare Quality Promotion	Escherichia coli								PRJNA288601		SAMN05170260	2016-08-19	2016-08-12	ESC_EA3741AA
	50	2455	ERR1195552		2014	Germany	ESC_EA3835AA	O89/162:H9	SAMEA3716527	University Hospital Muenster	Escherichia coli								PRJEB8084		SAMEA3716527	2016-08-19	2016-08-16	ESC_EA3835AA
	51	319	ERR712843	Human	2013	Germany	ESC_EA3877AA	O89/162:H9	SAMEA3181956	University Hospital Muenster	Escherichia coli								PRJEB8084		SAMEA3181956	2016-08-19	2016-08-16	ESC_EA3877AA
	52	1034	ERR712686	Human	2014	Germany	ESC_EA3899AA	O89/162:H10	SAMEA3180441	University Hospital Muenster	Escherichia coli								PRJEB8084		SAMEA3180441	2016-08-19	2016-08-16	ESC_EA3899AA
	53	900	ERR712619	Human	2014	Germany	ESC_EA3918AA	O9/89/162:H10	SAMEA3180378	University Hospital Muenster	Escherichia coli								PRJEB8084		SAMEA3180378	2016-08-19	2016-08-16	ESC_EA3918AA
	54	837	ERR712612	Human	2014	Germany	ESC_EA3921AA	O89/162:H9	SAMEA3180372	University Hospital Muenster	Escherichia coli								PRJEB8084		SAMEA3180372	2016-08-19	2016-08-16	ESC_EA3921AA
	55	318	ERR712489	Human	2013	Germany	ESC_EA3964AA	O89/162:H9	SAMEA3180253	University Hospital Muenster	Escherichia coli								PRJEB8084		SAMEA3180253	2016-08-19	2016-08-16	ESC_EA3964AA
	56	228	Uploaded Reads	Human		Tanzania	ESC_EA4371AA	O89/162:H10		Egle Kudirkiene, University of Copenhagen									NA		NA	2016-08-25	2017-02-27	ESC_EA4371AA
	57	693	Uploaded Reads	Human	2015	Oman	ESC_EA6169AA	O89/162:H10	IC isolate	Karolinska Institutet			ESBL					ND	Muscat		IC isolate	2016-10-08	2017-10-15	ESC_EA6169AA
	58	979	Uploaded Reads	Human	2015	Oman	ESC_EA6175AA	H10	Rectal swab	Karolinska Institutet			NDM					ND	Muscat		Rectal swab	2016-10-08	2017-10-15	ESC_EA6175AA
	59	5639	Uploaded Reads	Human	2015	Oman	ESC_EA6210AA	H10		Karolinska Institutet			ESBL+AmpC					Yemen	NA		NA	2016-10-08	2017-10-15	ESC_EA6210AA
	60	ERS1105867	ERR1640764				ESC_EA6471AA	O9/89/162:H9	SAMEA3918733	SC	Escherichia coli								PRJEB12888		SAMEA3918733	2016-10-02	2016-10-01	ESC_EA6471AA
	61	ERS1105786	ERR1640702				ESC_EA6488AA	O89/162:H10	SAMEA3918652	SC	Escherichia coli								PRJEB12888		SAMEA3918652	2016-10-02	2016-10-01	ESC_EA6488AA
	62	1a246670-fa7c-11e5-b358-3c4a9275d6c8	ERR1623369				ESC_EA6775AA	O89/162:H9	SAMEA3980678	SC	Escherichia coli								PRJEB12887		SAMEA3980678	2016-10-02	2016-09-30	ESC_EA6775AA
	63	1c35ba40-fa7c-11e5-b5da-3c4a9275d6c8	ERR1622279				ESC_EA7865AA	O89/162:H9	SAMEA3980752	SC	Escherichia coli								PRJEB12887		SAMEA3980752	2016-10-02	2016-09-30	ESC_EA7865AA
	64	2c8cecb0-fa7c-11e5-9ab9-3c4a9275d6c8	ERR1622140				ESC_EA8004AA	O89/162:H9	SAMEA3981374	SC	Escherichia coli								PRJEB12887		SAMEA3981374	2016-10-02	2016-09-30	ESC_EA8004AA
	65	SCP29-76	ERR1619556	Human		Netherlands	ESC_EA8884AA	O89/162:H10	SAMEA4429790	Amphia Hospital	Escherichia coli								PRJEB15226		SAMEA4429790	2016-10-24	2016-10-18	ESC_EA8884AA
	66	SCP29-75	ERR1619555	Human		Netherlands	ESC_EA8885AA	O89/162:H10	SAMEA4429789	Amphia Hospital	Escherichia coli								PRJEB15226		SAMEA4429789	2016-10-24	2016-10-18	ESC_EA8885AA
	67	SCP28-30	ERR1619537	Human		Netherlands	ESC_EA8903AA	O89/162:H9	SAMEA4429753	Amphia Hospital	Escherichia coli								PRJEB15226		SAMEA4429753	2016-10-24	2016-10-18	ESC_EA8903AA
	68	SCK67-66	ERR1619493	Human		Netherlands	ESC_EA8947AA	O89/162:H10	SAMEA4429709	Amphia Hospital	Escherichia coli								PRJEB15226		SAMEA4429709	2016-10-24	2016-10-18	ESC_EA8947AA
	69	SCP24-17	ERR1619439	Human		Netherlands	ESC_EA8987AA	O89/162:H10	SAMEA4429667	Amphia Hospital	Escherichia coli								PRJEB15226		SAMEA4429667	2016-10-24	2016-10-18	ESC_EA8987AA
	70	SCK52-24	ERR1619308	Human		Netherlands	ESC_EA9098AA	O89/162:H9	SAMEA4429550	Amphia Hospital	Escherichia coli								PRJEB15226		SAMEA4429550	2016-10-24	2016-10-18	ESC_EA9098AA
	71	SCK46-32	ERR1619140	Human		Netherlands	ESC_EA9216AA	O89/162:H10	SAMEA4429429	Amphia Hospital	Escherichia coli								PRJEB15226		SAMEA4429429	2016-10-24	2016-10-18	ESC_EA9216AA
	72	SCK33-40	ERR1619075	Human		Netherlands	ESC_EA9278AA	O89/162:H10	SAMEA4429183	Amphia Hospital	Escherichia coli								PRJEB15226		SAMEA4429183	2016-10-24	2016-10-18	ESC_EA9278AA
	73	SCK32-69	ERR1619065	Human		Netherlands	ESC_EA9288AA	O89/162:H10	SAMEA4429173	Amphia Hospital	Escherichia coli								PRJEB15226		SAMEA4429173	2016-10-24	2016-10-18	ESC_EA9288AA
	74	SCP06-77	ERR1618983	Human		Netherlands	ESC_EA9370AA	O89/162:H10	SAMEA4429091	Amphia Hospital	Escherichia coli								PRJEB15226		SAMEA4429091	2016-10-24	2016-10-18	ESC_EA9370AA
	75	SCP06-58	ERR1618965	Human		Netherlands	ESC_EA9388AA	O89/162:H9	SAMEA4429073	Amphia Hospital	Escherichia coli								PRJEB15226		SAMEA4429073	2016-10-24	2016-10-18	ESC_EA9388AA
	76	SCP29-79	ERR1618827	Human		Netherlands	ESC_EA9479AA	O89/162:H10	SAMEA4428961	Amphia Hospital	Escherichia coli								PRJEB15226		SAMEA4428961	2016-10-24	2016-10-18	ESC_EA9479AA
	77	SCP29-28	ERR1618805	Human		Netherlands	ESC_EA9490AA	O89/162:H10	SAMEA4428939	Amphia Hospital	Escherichia coli								PRJEB15226		SAMEA4428939	2016-10-24	2016-10-18	ESC_EA9490AA
	78	SCP24-27	ERR1618440	Human		Netherlands	ESC_EA9536AA	O89/162:H10	SAMEA4428565	Amphia Hospital	Escherichia coli								PRJEB15226		SAMEA4428565	2016-10-24	2016-10-18	ESC_EA9536AA
	79	SCP20-18	ERR1618364	Human		Netherlands	ESC_EA9587AA	O89/162:H10	SAMEA4428489	Amphia Hospital	Escherichia coli								PRJEB15226		SAMEA4428489	2016-10-24	2016-10-18	ESC_EA9587AA
	80	SCP03-50	ERR1618050	Human		Netherlands	ESC_EA9900AA	O89/162:H10	SAMEA4428174	Amphia Hospital	Escherichia coli								PRJEB15226		SAMEA4428174	2016-10-24	2016-10-18	ESC_EA9900AA
	81	SCK63-04	ERR1617959	Human		Netherlands	ESC_EA9991AA	O89/162:H10	SAMEA4428024	Amphia Hospital	Escherichia coli								PRJEB15226		SAMEA4428024	2016-10-24	2016-10-18	ESC_EA9991AA
	82	SCK12-28	ERR1617895	Human		Netherlands	ESC_FA0055AA	O89/162:H10	SAMEA4427960	Amphia Hospital	Escherichia coli								PRJEB15226		SAMEA4427960	2016-10-24	2016-10-18	ESC_FA0055AA
	83	SCK62-15	ERR1617792	Human		Netherlands	ESC_FA0158AA	O89/162:H9	SAMEA4427857	Amphia Hospital	Escherichia coli								PRJEB15226		SAMEA4427857	2016-10-24	2016-10-18	ESC_FA0158AA
	84	SCK08-54-2	ERR1617732	Human		Netherlands	ESC_FA0218AA	O89/162:H9	SAMEA4427797	Amphia Hospital	Escherichia coli								PRJEB15226		SAMEA4427797	2016-10-24	2016-10-18	ESC_FA0218AA
	85	H8	GCF_001900835	Environment			ESC_FA5430AA	O89/162:H17	SAMN03252435	Nanjing Agricultural University	Escherichia coli								PRJNA269191		SAMN03252435	2016-12-16	2016-12-12	ESC_FA5430AA
	86	MRSN346595	GCF_001886755	Human	2016	United States	ESC_FA5469AA	O89/162:H9	SAMN06029894	Walter Reed Army Institute of Research	Escherichia coli			A					PRJNA224116		SAMN06029894	2016-12-16	2016-11-28	ESC_FA5469AA
	87	MRSN346355	GCF_001886575	Human	2016	United States	ESC_FA5470AA	O89/162:H9	SAMN06029896	Walter Reed Army Institute of Research	Escherichia coli								PRJNA224116		SAMN06029896	2016-12-16	2016-11-28	ESC_FA5470AA
	88	MRSN346638	GCF_001886555	Human	2016	United States	ESC_FA5471AA	O89/162:H9	SAMN06029895	Walter Reed Army Institute of Research	Escherichia coli			A					PRJNA224116		SAMN06029895	2016-12-16	2016-11-28	ESC_FA5471AA
	89	MRSN352231	GCF_001886535	Human	2016	Germany	ESC_FA5472AA	O89/162:H9	SAMN06029893	Walter Reed Army Institute of Research	Escherichia coli			A					PRJNA224116		SAMN06029893	2016-12-16	2016-11-28	ESC_FA5472AA
	90	0000-0060-5808	SRR5093681	Human	2016	United States	ESC_FA5676AA	O89/162:H9	SAMN06129826	Brigham & Women's Hospital	Escherichia coli								PRJNA278886		SAMN06129826	2016-12-17	2016-12-14	ESC_FA5676AA
	91	WCHEC784	GCF_003051985	Human	2014	China	ESC_FA6109AA	O9/89/162:H10	SAMN06209728	West China Hospital, Sichuan University	Escherichia coli								PRJNA360377		SAMN06209728	2017-01-12	2017-01-12	ESC_FA6109AA
	92	WCHEC1037	SRR5153288	Human	2014	China	ESC_FA6110AA	O9/89/162:H10	SAMN06209721	West China Hospital, Sichuan University	Escherichia coli								PRJNA360377		SAMN06209721	2017-01-12	2017-01-12	ESC_FA6110AA
	93	dc780510-fa7c-11e5-ae86-3c4a9275d6c8	ERR1790407				ESC_FA6898AA	O9/89/162:H10	SAMEA4062345	SC	Escherichia coli								PRJEB12887		SAMEA4062345	2017-01-15	2017-01-12	ESC_FA6898AA
	94	4fcd7cc0-7fd4-11e6-b8fe-3c4a9275d6c8	ERR1822274				ESC_FA8745AA	H10	SAMEA4469908	SC	Escherichia coli								PRJEB15430		SAMEA4469908	2017-02-14	2017-02-09	ESC_FA8745AA
	95	8696e890-7fd4-11e6-b8fe-3c4a9275d6c8	ERR1852704				ESC_FA8922AA	O89/162:H9	SAMEA4470425	SC	Escherichia coli								PRJEB15430		SAMEA4470425	2017-02-22	2017-02-22	ESC_FA8922AA
	96	1CRL	Uploaded Reads		2016	Italy	ESC_GA0034AA	O89/162:H9		Rocco Piazza									NA		NA	2017-03-08	2017-09-10	ESC_GA0034AA
	97	4e34cf60-a286-11e6-8d8d-3c4a9275d6c8	ERR1937200				ESC_GA2443AA	O89/162:H10	SAMEA4552183	SC	Escherichia coli								PRJEB15430		SAMEA4552183	2017-04-14	2017-04-14	ESC_GA2443AA
	98	4df862a0-a286-11e6-8d8d-3c4a9275d6c8	ERR1937194				ESC_GA2449AA	O89/162:H10	SAMEA4552177	SC	Escherichia coli								PRJEB15430		SAMEA4552177	2017-04-14	2017-04-14	ESC_GA2449AA
	99	4420daa0-a286-11e6-8d8d-3c4a9275d6c8	ERR1937131				ESC_GA2512AA	O9/89/162:H19	SAMEA4552113	SC	Escherichia coli								PRJEB15430		SAMEA4552113	2017-04-14	2017-04-14	ESC_GA2512AA
	100	FSIS1700268	SRR5445259	Livestock	2017	United States	ESC_GA2596AA	O89/162:H10	SAMN06712425	United States Department of Agriculture, Food Safety and Inspection Service	Escherichia coli		O89						PRJNA292667		SAMN06712425	2017-04-14	2017-04-14	ESC_GA2596AA
	101	d7fcc9b0-6f4a-11e6-a83e-3c4a9275d6c8	ERR1946851				ESC_GA3246AA	O89/162:H10	SAMEA4559589	SC	Escherichia coli								PRJEB17615		SAMEA4559589	2017-04-27	2017-04-26	ESC_GA3246AA
	102	d12b2eb0-6f4a-11e6-a83e-3c4a9275d6c8	ERR1946833				ESC_GA3264AA	O89/162:H10	SAMEA4559571	SC	Escherichia coli								PRJEB17615		SAMEA4559571	2017-04-27	2017-04-26	ESC_GA3264AA
	103	d0950930-6f4a-11e6-a83e-3c4a9275d6c8	ERR1946816				ESC_GA3281AA	O89/162:H9	SAMEA4559554	SC	Escherichia coli								PRJEB17615		SAMEA4559554	2017-04-27	2017-04-26	ESC_GA3281AA
	104	cee81c80-6f4a-11e6-a83e-3c4a9275d6c8	ERR1946770				ESC_GA3327AA	O89/162:H10	SAMEA4559508	SC	Escherichia coli								PRJEB17615		SAMEA4559508	2017-04-27	2017-04-26	ESC_GA3327AA
	105	ce6cf910-6f4a-11e6-a83e-3c4a9275d6c8	ERR1946757				ESC_GA3340AA	O89/162:H9	SAMEA4559495	SC	Escherichia coli								PRJEB17615		SAMEA4559495	2017-04-27	2017-04-26	ESC_GA3340AA
	106	WVRKVJUV	ERR1971794				ESC_GA4931AA	O89/162:H10	SAMEA104060822	STATENS SERUM INSTITUT	Escherichia coli								PRJEB20792		SAMEA104060822	2017-05-18	2017-05-12	ESC_GA4931AA
	107	SEJBXQUJ	ERR1971732				ESC_GA5269AA	O89/162:H10	SAMEA104060484	STATENS SERUM INSTITUT	Escherichia coli								PRJEB20792		SAMEA104060484	2017-05-18	2017-05-12	ESC_GA5269AA
	108	GUI6U8O1	ERR1971537				ESC_GA5376AA	O89/162:H10	SAMEA104060377	STATENS SERUM INSTITUT	Escherichia coli								PRJEB20792		SAMEA104060377	2017-05-18	2017-05-12	ESC_GA5376AA
	109	E2578	Uploaded Reads		2016	China	ESC_GA5760AA	O89/162:H17		Department of Clinical Laboratory, Second Affiliated Hospital of Zhejiang University									NA		NA	2017-05-24	2017-11-26	ESC_GA5760AA
	110	z821_11	Uploaded Reads		2006		ESC_GA6425AA	O89/162:H10		Department of Medical Microbiology, UMC Utrecht	Escherichia coli								NA		NA	2017-06-08	2018-06-15	ESC_GA6425AA
	111	DHQP1604381	SRR5666448	Human	2015	United States	ESC_GA6545AA	O89/162:H10	SAMN07212841	Centers for Disease Control and Prevention	Escherichia coli								PRJNA288601		SAMN07212841	2017-06-15	2017-06-12	ESC_GA6545AA
	112	DHQP1501935	SRR5666589	Human	2014	United States	ESC_GA6563AA	O89/162:H10	SAMN07212892	Centers for Disease Control and Prevention	Escherichia coli								PRJNA288601		SAMN07212892	2017-06-15	2017-06-12	ESC_GA6563AA
	113	20170616_S38	Uploaded Reads				ESC_GA6922AA	O89/162:H10		Instituto Tecnológico Agrario de Castilla y León									NA		NA	2017-06-16	2019-03-06	ESC_GA6922AA
	114	20170616_S52	Uploaded Reads				ESC_GA6935AA	O8/89/162:H10		Instituto Tecnológico Agrario de Castilla y León									NA		NA	2017-06-16	2019-03-06	ESC_GA6935AA
	115	BA 434/15	ERR2019133	Companion Animal	2015	Czech Republic	ESC_GA7569AA	O89/162:H10	SAMEA104142852	Centre for Genomic Epidemiology, National Food Institute, Technical University of Denmark (DTU), Denmark	Escherichia coli								PRJEB21546		SAMEA104142852	2017-06-30	2017-06-29	ESC_GA7569AA
	116	DRC_BKV_01	ERR2027612	Human	2014	Democratic Republic of the Congo	ESC_GA8212AA	O9/89/162:H10	SAMEA104153796	Institut de recherche experimentale et clinique - IREC	Escherichia coli								PRJEB21637		SAMEA104153796	2017-07-11	2017-07-08	ESC_GA8212AA
	117	FDAARGOS_427	SRR5879446	Human	2015	Canada	ESC_GA8949AA	O89/162:H10	SAMN07312471	University of Maryland Institute for Genome Sciences	Escherichia coli								PRJNA231221		SAMN07312471	2017-08-02	2017-07-28	ESC_GA8949AA
	118	20160095	ERR2060091	Human		Vietnam	ESC_GA9891AA	O89/162:H9	SAMEA104188739	academisch medisch centrum	Escherichia coli								PRJEB21997		SAMEA104188739	2017-08-22	2017-08-22	ESC_GA9891AA
	119	20151319	ERR2060068	Poultry		Vietnam	ESC_GA9914AA	O9/89/162:H10	SAMEA104188716	academisch medisch centrum	Escherichia coli								PRJEB21997		SAMEA104188716	2017-08-22	2017-08-22	ESC_GA9914AA
	120	ECH+18	SRR5943510	Human	2014	Thailand	ESC_HA0367AA	O89/162:H10	SAMN07450665	JCVI	Shigella sonnei								PRJNA389557		SAMN07450665	2017-08-27	2017-08-23	ESC_HA0367AA
	121	73f5eea0-535d-11e6-9a3d-3c4a9275d6c8	ERR2138695				ESC_HA3461AA	O89/162:H9	SAMEA4363600	SC	Escherichia coli								PRJEB21499		SAMEA4363600	2017-10-01	2017-09-30	ESC_HA3461AA
	122	71fc6890-535d-11e6-9a3d-3c4a9275d6c8	ERR2138654				ESC_HA3502AA	O89/162:H10	SAMEA4363554	SC	Escherichia coli								PRJEB21499		SAMEA4363554	2017-10-01	2017-09-30	ESC_HA3502AA
	123	15074675_ecoli	ERR2213556	Livestock	2015	Italy	ESC_IA0658AA	O89/162:H10	SAMEA104416022	IZSLT (Istituto Zooprofilattico Sperimentale del Lazio e la Toscana)	Escherichia coli								PRJEB23778		SAMEA104416022	2017-12-07	2017-12-07	ESC_IA0658AA
	124	m031e	Uploaded Reads		2016	Ethiopia	ESC_HA9773AA	O89/162:H10		Karolinska									NA		NA	2017-11-24	2018-12-01	ESC_HA9773AA
	125	EF536	Uploaded Reads	Human	2015	Sweden	ESC_HA9993AA	O89/162:H9		Dept of Laboratory Medicine, Karolinska Institutet, Stockholm, Sweden	Escherichia coli				Pathogen				NA	Bacteremia	NA	2017-11-28	2018-06-02	ESC_HA9993AA
	126	EF341	Uploaded Reads	Human	2013	Sweden	ESC_IA0239AA	O89/162:H9		Dept of Laboratory Medicine, Karolinska Institutet, Stockholm, Sweden	Escherichia coli				Pathogen				NA	Bacteremia	NA	2017-11-29	2018-06-03	ESC_IA0239AA
	127	EF340	Uploaded Reads	Human	2013	Sweden	ESC_IA0242AA	O89/162:H9		Dept of Laboratory Medicine, Karolinska Institutet, Stockholm, Sweden	Escherichia coli				Pathogen				NA	Bacteremia	NA	2017-11-29	2018-06-03	ESC_IA0242AA
	128	s132e	Uploaded Reads		2016	Ethiopia	ESC_IA0365AA	O89/162:H9		Karolinska									NA		NA	2017-11-29	2018-12-06	ESC_IA0365AA
	129	s142e	Uploaded Reads		2016	Ethiopia	ESC_IA0369AA	O9/89/162:H10		Karolinska									NA		NA	2017-11-30	2018-12-07	ESC_IA0369AA
	130	s166e	Uploaded Reads		2016	Ethiopia	ESC_IA0372AA	O89/162:H10		Karolinska									NA		NA	2017-11-30	2018-12-07	ESC_IA0372AA
	131	U16-0016X	ERR2224011		2016	Poland	ESC_IA1281AA	O89/162:H10	SAMEA104437734	NVRI	Escherichia coli								PRJEB23993		SAMEA104437734	2017-12-19	2017-12-19	ESC_IA1281AA
	132	Eschericha-coli-P-13-19081	ERR2223986		2013	Poland	ESC_IA1306AA	O89/162:H9	SAMEA104437709	NVRI	Escherichia coli								PRJEB23993		SAMEA104437709	2017-12-19	2017-12-19	ESC_IA1306AA
	133	U14_1070	ERR2223925		2014	Poland	ESC_IA1346AA	O89/162:H9	SAMEA104437648	NVRI	Escherichia coli								PRJEB23993		SAMEA104437648	2017-12-19	2017-12-19	ESC_IA1346AA
	134	U14_1004	ERR2223918		2014	Poland	ESC_IA1353AA	O89/162:H10	SAMEA104437641	NVRI	Escherichia coli								PRJEB23993		SAMEA104437641	2017-12-19	2017-12-19	ESC_IA1353AA
	135	SCEC020023	SRR6442663	Human	2016	China	ESC_IA1871AA	O89/162:H10	SAMN07768275	West China Hospital, Sichuan University	Escherichia coli								PRJNA418674		SAMN07768275	2018-01-05	2018-01-05	ESC_IA1871AA
	136	SAMPLE_WTCHG_447699_286164	ERR2238096				ESC_IA2131AA	O89/162:H10	SAMEA104458121	UNIVERSITY OF OXFORD	Escherichia coli								PRJEB21277		SAMEA104458121	2018-01-10	2018-01-10	ESC_IA2131AA
	137	15-AB02018	ERR2203410	ND	2015	Germany	ESC_IA2256AA	O89/162:H9	SAMEA104399273	FEDERAL INSTITUTE FOR RISK ASSESSMENT (BFR)	Escherichia coli								PRJEB23572		SAMEA104399273	2018-01-10	2018-01-10	ESC_IA2256AA
	138	15-AB01510	ERR2203389	ND	2015	Germany	ESC_IA2276AA	O89/162:H10	SAMEA104399252	FEDERAL INSTITUTE FOR RISK ASSESSMENT (BFR)	Escherichia coli								PRJEB23572		SAMEA104399252	2018-01-10	2018-01-10	ESC_IA2276AA
	139	DTU2016-212-PRJ1054-Escherichia-coil-2009-70-353-7_S2_L001	ERR1755529	Feed	2009	Denmark	ESC_IA2769AA	O89/162:H9	SAMEA26124418	Centre for Genomic Epidemiology, National Food Institute, Technical University of Denmark (DTU), Denmark	Escherichia coli								PRJEB18587		SAMEA26124418	2018-01-26	2018-01-26	ESC_IA2769AA
	140	ECCO2	Uploaded Reads	Wild Animal	2017	Brazil	ESC_IA3088AA	O89/162:H9		miriamrfernandes@usp.br	Escherichia coli				Non Pathogen	AmpC CMY-2			NA	None	NA	2018-02-01	2018-08-06	ESC_IA3088AA
	141	C15-08	Uploaded Reads	Human	2015	France	ESC_IA4657AA	O162:H10		Dr Le Hello Pasteur Paris	Escherichia coli								NA		NA	2018-02-28	2018-09-02	ESC_IA4657AA
	142	9_Esco_CA-NL	SRR6818545	Human	2011	Netherlands	ESC_IA5164AA	O89/162:H9	SAMN05977328	University Medical Center Groningen	Escherichia coli								PRJNA352198		SAMN05977328	2018-03-09	2018-03-08	ESC_IA5164AA
	143	1469B	ERR2204440			Brazil	ESC_IA5491AA	H9	SAMEA104402134	University medical center groningen	Escherichia coli								PRJEB23420		SAMEA104402134	2018-03-13	2018-03-13	ESC_IA5491AA
	144	SCEC020149	SRR7026286	Human		China	ESC_IA6799AA	O89/162:H9	SAMN08932742	West China Hospital, Sichuan University	Escherichia coli								PRJNA418674		SAMN08932742	2018-04-19	2018-04-17	ESC_IA6799AA
	145	SCEC020141	SRR7026290	Human	2017	China	ESC_IA6803AA	O89/162:H9	SAMN08932740	West China Hospital, Sichuan University	Escherichia coli								PRJNA418674		SAMN08932740	2018-04-19	2018-04-17	ESC_IA6803AA
	146	SCEC020085	SRR7026292	Human	2016	China	ESC_IA6805AA	O89/162:H9	SAMN08932736	West China Hospital, Sichuan University	Escherichia coli								PRJNA418674		SAMN08932736	2018-04-19	2018-04-17	ESC_IA6805AA
	147	SCEC020044	SRR7026293	Human	2016	China	ESC_IA6806AA	O89/162:H9	SAMN08932734	West China Hospital, Sichuan University	Escherichia coli								PRJNA418674		SAMN08932734	2018-04-19	2018-04-17	ESC_IA6806AA
	148		ERR2748043				ESC_JA8898AA	H10	SAMEA104146976	Wellcome Sanger Institute	Escherichia coli								PRJEB20357		SAMEA104146976	2018-08-23	2018-08-22	ESC_JA8898AA
	149		ERR2748042				ESC_JA8899AA	H10	SAMEA104146975	Wellcome Sanger Institute	Escherichia coli								PRJEB20357		SAMEA104146975	2018-08-23	2018-08-22	ESC_JA8899AA
	150		ERR2748040				ESC_JA8901AA	H10	SAMEA104146973	Wellcome Sanger Institute	Escherichia coli								PRJEB20357		SAMEA104146973	2018-08-23	2018-08-22	ESC_JA8901AA
	151		ERR2748039				ESC_JA8902AA	H10	SAMEA104146972	Wellcome Sanger Institute	Escherichia coli								PRJEB20357		SAMEA104146972	2018-08-23	2018-08-22	ESC_JA8902AA
	152		ERR2748038				ESC_JA8903AA	H10	SAMEA104146971	Wellcome Sanger Institute	Escherichia coli								PRJEB20357		SAMEA104146971	2018-08-23	2018-08-22	ESC_JA8903AA
	153		ERR2748037				ESC_JA8904AA	H10	SAMEA104146970	Wellcome Sanger Institute	Escherichia coli								PRJEB20357		SAMEA104146970	2018-08-23	2018-08-22	ESC_JA8904AA
	154		ERR2748036				ESC_JA8905AA	H10	SAMEA104146969	Wellcome Sanger Institute	Escherichia coli								PRJEB20357		SAMEA104146969	2018-08-23	2018-08-22	ESC_JA8905AA
	155		ERR2748035				ESC_JA8906AA	H10	SAMEA104146968	Wellcome Sanger Institute	Escherichia coli								PRJEB20357		SAMEA104146968	2018-08-23	2018-08-22	ESC_JA8906AA
	156		SRR7828780	Human	2016	Turkey	ESC_KA0574AA	O89/162:H9	SAMN10058856	University of Queensland	Escherichia coli								PRJNA398288		SAMN10058856	2018-09-14	2018-09-13	ESC_KA0574AA
	157		SRR7828809	Human	2015	Turkey	ESC_KA0596AA	O89/162:H9	SAMN10058962	University of Queensland	Escherichia coli								PRJNA398288		SAMN10058962	2018-09-14	2018-09-13	ESC_KA0596AA
	158	ST617	SRR7839432	Human	2012	United States	ESC_KA0864AA	O89/162:H10	SAMN10039427	University of Michigan	Escherichia coli								PRJNA435617		SAMN10039427	2018-09-16	2018-09-14	ESC_KA0864AA
	159	603319	SRR7850038	Human	2018	United Kingdom	ESC_KA1263AA	O89/162:H10	SAMN10075542	Public Health England	Escherichia coli								PRJNA315192		SAMN10075542	2018-09-17	2018-09-17	ESC_KA1263AA
	160	675SK2	GCF_003030365		2016	Switzerland	ESC_KA7063AA	O89/162:H10	SAMN08212052	University of Zurich	Escherichia coli								PRJNA224116		SAMN08212052	2018-12-04	2018-04-02	ESC_KA7063AA
	161	5CRE51	GCF_002142695	Human	2016	Taiwan	ESC_KA7324AA	O89/162:H10	SAMN06828737	Centers for Disease Control, Tawian	Escherichia coli								PRJNA224116		SAMN06828737	2018-12-04	2017-05-16	ESC_KA7324AA
	162	1008716	SRR8306314		2017	United States	ESC_KA8212AA	O89/162:H10	SAMN10252236	JMI Laboratories	Escherichia coli								PRJNA497260		SAMN10252236	2018-12-13	2018-12-13	ESC_KA8212AA
	163	B008X	SRR8360138	Human	2017	Sri Lanka	ESC_KA8417AA	O89/162:H10	SAMN10506425	FDA Center for Food Safety and Applied Nutrition	Escherichia coli								PRJNA293225		SAMN10506425	2018-12-21	2018-12-20	ESC_KA8417AA
	164	PSU-1701	SRR8397484	ND	2018	United States	ESC_KA9007AA	O89/162:H10	SAMN10485892	FDA Center for Food Safety and Applied Nutrition	Escherichia coli								PRJNA357722		SAMN10485892	2019-01-08	2019-01-04	ESC_KA9007AA
	165	BR32-DEC	GCA_004116915	Human	2015	Brazil	ESC_KA9277AA	O89/162:H9	SAMN10748605	Sao Paulo State University	Escherichia coli		St617						PRJNA511007		SAMN10748605	2019-01-18	2019-01-16	ESC_KA9277AA
	166	ERS1995238	ERR3062119				ESC_KA9874AA	O89/162:H10	SAMEA104370260	Wellcome Sanger Institute	Escherichia coli								PRJEB23294		SAMEA104370260	2019-01-25	2019-01-24	ESC_KA9874AA
	167	ERS1995115	ERR3062033				ESC_KA9960AA	O9/89/162:H10	SAMEA104370137	Wellcome Sanger Institute	Escherichia coli								PRJEB23294		SAMEA104370137	2019-01-25	2019-01-24	ESC_KA9960AA
	168	M008AC2P	SRR8535116	Human	2017	Sri Lanka	ESC_LA1555AA	O89/162:H10	SAMN10878259	FDA Center for Food Safety and Applied Nutrition	Escherichia coli								PRJNA293225		SAMN10878259	2019-02-06	2019-02-05	ESC_LA1555AA
	169	JS16013	SRR6066448	Human	2016	China	ESC_LA6408AA	O89/162:H9	SAMN07682653	Peking University People's Hospital	Escherichia coli								PRJNA408214		SAMN07682653	2019-02-11	2018-01-06	ESC_LA6408AA
	170			Human	2017	Korea	current study	O89/162:H10	SAMN10715997	Yonsei University College of Medicine	Escherichia coli		ST617						PRJNA513888		SAMN10715997	Current study	current study	current study

## Sheet: serotype_sorting
No.	Barcode	Serotype
1	ESC_EA2537AA	H10			Number of isolates
2	ESC_EA6175AA	H10	1	H9	3
3	ESC_EA6210AA	H10	2	H10	12
4	ESC_FA8745AA	H10	3	H21	1
5	ESC_JA8898AA	H10	4	O8/89/162:H9	4
6	ESC_JA8899AA	H10	5	O8/89/162:H10	1
7	ESC_JA8901AA	H10	6	O9/89/162:H9	2
8	ESC_JA8902AA	H10	7	O9/89/162:H10	11
9	ESC_JA8903AA	H10	8	O9/89/162:H19	1
10	ESC_JA8904AA	H10	9	O9:H9	1
11	ESC_JA8905AA	H10	10	O89/162:H9	49
12	ESC_JA8906AA	H10	11	O89/162:H10	82
13	ESC_DA9322AA	H21	12	O89/162:H17	2
14	ESC_CA9444AA	H9	13	O162:H10	1
15	ESC_CA9446AA	H9			170
16	ESC_IA5491AA	H9
17	ESC_IA4657AA	O162:H10
18	ESC_GA6935AA	O8/89/162:H10
19	ESC_DA7032AA	O8/89/162:H9
20	ESC_DA7035AA	O8/89/162:H9
21	ESC_DA7092AA	O8/89/162:H9
22	ESC_EA1445AA	O8/89/162:H9
23	ESC_BA5832AA	O89/162:H10
24	ESC_BA6153AA	O89/162:H10
25	ESC_BA6625AA	O89/162:H10
26	ESC_BA7216AA	O89/162:H10
27	ESC_BA9617AA	O89/162:H10
28	ESC_CA5642AA	O89/162:H10
29	ESC_CA5646AA	O89/162:H10
30	ESC_CA5653AA	O89/162:H10
31	ESC_CA5657AA	O89/162:H10
32	ESC_CA5659AA	O89/162:H10
33	ESC_CA5660AA	O89/162:H10
34	ESC_CA5661AA	O89/162:H10
35	ESC_CA9474AA	O89/162:H10
36	ESC_CA9585AA	O89/162:H10
37	ESC_DA2234AA	O89/162:H10
38	ESC_DA2241AA	O89/162:H10
39	ESC_DA2246AA	O89/162:H10
40	ESC_DA3742AA	O89/162:H10
41	ESC_DA5214AA	O89/162:H10
42	ESC_DA5224AA	O89/162:H10
43	ESC_DA7744AA	O89/162:H10
44	ESC_DA7817AA	O89/162:H10
45	ESC_DA9467AA	O89/162:H10
46	ESC_EA0220AA	O89/162:H10
47	ESC_EA3697AA	O89/162:H10
48	ESC_EA3708AA	O89/162:H10
49	ESC_EA3710AA	O89/162:H10
50	ESC_EA3741AA	O89/162:H10
51	ESC_EA3899AA	O89/162:H10
52	ESC_EA4371AA	O89/162:H10
53	ESC_EA6169AA	O89/162:H10
54	ESC_EA6488AA	O89/162:H10
55	ESC_EA8884AA	O89/162:H10
56	ESC_EA8885AA	O89/162:H10
57	ESC_EA8947AA	O89/162:H10
58	ESC_EA8987AA	O89/162:H10
59	ESC_EA9216AA	O89/162:H10
60	ESC_EA9278AA	O89/162:H10
61	ESC_EA9288AA	O89/162:H10
62	ESC_EA9370AA	O89/162:H10
63	ESC_EA9479AA	O89/162:H10
64	ESC_EA9490AA	O89/162:H10
65	ESC_EA9536AA	O89/162:H10
66	ESC_EA9587AA	O89/162:H10
67	ESC_EA9900AA	O89/162:H10
68	ESC_EA9991AA	O89/162:H10
69	ESC_FA0055AA	O89/162:H10
70	ESC_GA2443AA	O89/162:H10
71	ESC_GA2449AA	O89/162:H10
72	ESC_GA2596AA	O89/162:H10
73	ESC_GA3246AA	O89/162:H10
74	ESC_GA3264AA	O89/162:H10
75	ESC_GA3327AA	O89/162:H10
76	ESC_GA4931AA	O89/162:H10
77	ESC_GA5269AA	O89/162:H10
78	ESC_GA5376AA	O89/162:H10
79	ESC_GA6425AA	O89/162:H10
80	ESC_GA6545AA	O89/162:H10
81	ESC_GA6563AA	O89/162:H10
82	ESC_GA6922AA	O89/162:H10
83	ESC_GA7569AA	O89/162:H10
84	ESC_GA8949AA	O89/162:H10
85	ESC_HA0367AA	O89/162:H10
86	ESC_HA3502AA	O89/162:H10
87	ESC_IA0658AA	O89/162:H10
88	ESC_HA9773AA	O89/162:H10
89	ESC_IA0372AA	O89/162:H10
90	ESC_IA1281AA	O89/162:H10
91	ESC_IA1353AA	O89/162:H10
92	ESC_IA1871AA	O89/162:H10
93	ESC_IA2131AA	O89/162:H10
94	ESC_IA2276AA	O89/162:H10
95	ESC_KA0864AA	O89/162:H10
96	ESC_KA1263AA	O89/162:H10
97	ESC_KA7063AA	O89/162:H10
98	ESC_KA7324AA	O89/162:H10
99	ESC_KA8212AA	O89/162:H10
100	ESC_KA8417AA	O89/162:H10
101	ESC_KA9007AA	O89/162:H10
102	ESC_KA9874AA	O89/162:H10
103	ESC_LA1555AA	O89/162:H10
104	YMC/2017/02/MS631	O89/162:H10
105	ESC_FA5430AA	O89/162:H17
106	ESC_GA5760AA	O89/162:H17
107	ESC_BA5425AA	O89/162:H9
108	ESC_CA5422AA	O89/162:H9
109	ESC_CA5819AA	O89/162:H9
110	ESC_DA0822AA	O89/162:H9
111	ESC_EA0650AA	O89/162:H9
112	ESC_EA0651AA	O89/162:H9
113	ESC_EA3419AA	O89/162:H9
114	ESC_EA3564AA	O89/162:H9
115	ESC_EA3835AA	O89/162:H9
116	ESC_EA3877AA	O89/162:H9
117	ESC_EA3921AA	O89/162:H9
118	ESC_EA3964AA	O89/162:H9
119	ESC_EA6775AA	O89/162:H9
120	ESC_EA7865AA	O89/162:H9
121	ESC_EA8004AA	O89/162:H9
122	ESC_EA8903AA	O89/162:H9
123	ESC_EA9098AA	O89/162:H9
124	ESC_EA9388AA	O89/162:H9
125	ESC_FA0158AA	O89/162:H9
126	ESC_FA0218AA	O89/162:H9
127	ESC_FA5469AA	O89/162:H9
128	ESC_FA5470AA	O89/162:H9
129	ESC_FA5471AA	O89/162:H9
130	ESC_FA5472AA	O89/162:H9
131	ESC_FA5676AA	O89/162:H9
132	ESC_FA8922AA	O89/162:H9
133	ESC_GA0034AA	O89/162:H9
134	ESC_GA3281AA	O89/162:H9
135	ESC_GA3340AA	O89/162:H9
136	ESC_GA9891AA	O89/162:H9
137	ESC_HA3461AA	O89/162:H9
138	ESC_HA9993AA	O89/162:H9
139	ESC_IA0239AA	O89/162:H9
140	ESC_IA0242AA	O89/162:H9
141	ESC_IA0365AA	O89/162:H9
142	ESC_IA1306AA	O89/162:H9
143	ESC_IA1346AA	O89/162:H9
144	ESC_IA2256AA	O89/162:H9
145	ESC_IA2769AA	O89/162:H9
146	ESC_IA3088AA	O89/162:H9
147	ESC_IA5164AA	O89/162:H9
148	ESC_IA6799AA	O89/162:H9
149	ESC_IA6803AA	O89/162:H9
150	ESC_IA6805AA	O89/162:H9
151	ESC_IA6806AA	O89/162:H9
152	ESC_KA0574AA	O89/162:H9
153	ESC_KA0596AA	O89/162:H9
154	ESC_KA9277AA	O89/162:H9
155	ESC_LA6408AA	O89/162:H9
156	ESC_EA3918AA	O9/89/162:H10
157	ESC_BA4875AA	O9/89/162:H10
158	ESC_DA6524AA	O9/89/162:H10
159	ESC_DA7086AA	O9/89/162:H10
160	ESC_FA6109AA	O9/89/162:H10
161	ESC_FA6110AA	O9/89/162:H10
162	ESC_FA6898AA	O9/89/162:H10
163	ESC_GA8212AA	O9/89/162:H10
164	ESC_GA9914AA	O9/89/162:H10
165	ESC_IA0369AA	O9/89/162:H10
166	ESC_KA9960AA	O9/89/162:H10
167	ESC_GA2512AA	O9/89/162:H19
168	ESC_BA4164AA	O9/89/162:H9
169	ESC_EA6471AA	O9/89/162:H9
170	ESC_DA9309AA	O9:H9

## Sheet: Selected O89162H101
No.	Barcode	Serotype
1	ESC_BA5832AA	O89/162:H10
2	ESC_BA6153AA	O89/162:H10
3	ESC_BA6625AA	O89/162:H10
4	ESC_BA7216AA	O89/162:H10
5	ESC_BA9617AA	O89/162:H10
6	ESC_CA5642AA	O89/162:H10
7	ESC_CA5646AA	O89/162:H10
8	ESC_CA5653AA	O89/162:H10
9	ESC_CA5657AA	O89/162:H10
10	ESC_CA5659AA	O89/162:H10
11	ESC_CA5660AA	O89/162:H10
12	ESC_CA5661AA	O89/162:H10
13	ESC_CA9474AA	O89/162:H10
14	ESC_CA9585AA	O89/162:H10
15	ESC_DA2234AA	O89/162:H10
16	ESC_DA2241AA	O89/162:H10
17	ESC_DA2246AA	O89/162:H10
18	ESC_DA3742AA	O89/162:H10
19	ESC_DA5214AA	O89/162:H10
20	ESC_DA5224AA	O89/162:H10
21	ESC_DA7744AA	O89/162:H10
22	ESC_DA7817AA	O89/162:H10
23	ESC_DA9467AA	O89/162:H10
24	ESC_EA0220AA	O89/162:H10
25	ESC_EA3697AA	O89/162:H10
26	ESC_EA3708AA	O89/162:H10
27	ESC_EA3710AA	O89/162:H10
28	ESC_EA3741AA	O89/162:H10
29	ESC_EA3899AA	O89/162:H10
30	ESC_EA4371AA	O89/162:H10
31	ESC_EA6169AA	O89/162:H10
32	ESC_EA6488AA	O89/162:H10
33	ESC_EA8884AA	O89/162:H10
34	ESC_EA8885AA	O89/162:H10
35	ESC_EA8947AA	O89/162:H10
36	ESC_EA8987AA	O89/162:H10
37	ESC_EA9216AA	O89/162:H10
38	ESC_EA9278AA	O89/162:H10
39	ESC_EA9288AA	O89/162:H10
40	ESC_EA9370AA	O89/162:H10
41	ESC_EA9479AA	O89/162:H10
42	ESC_EA9490AA	O89/162:H10
43	ESC_EA9536AA	O89/162:H10
44	ESC_EA9587AA	O89/162:H10
45	ESC_EA9900AA	O89/162:H10
46	ESC_EA9991AA	O89/162:H10
47	ESC_FA0055AA	O89/162:H10
48	ESC_GA2443AA	O89/162:H10
49	ESC_GA2449AA	O89/162:H10
50	ESC_GA2596AA	O89/162:H10
51	ESC_GA3246AA	O89/162:H10
52	ESC_GA3264AA	O89/162:H10
53	ESC_GA3327AA	O89/162:H10
54	ESC_GA4931AA	O89/162:H10
55	ESC_GA5269AA	O89/162:H10
56	ESC_GA5376AA	O89/162:H10
57	ESC_GA6425AA	O89/162:H10
58	ESC_GA6545AA	O89/162:H10
59	ESC_GA6563AA	O89/162:H10
60	ESC_GA6922AA	O89/162:H10
61	ESC_GA7569AA	O89/162:H10
62	ESC_GA8949AA	O89/162:H10
63	ESC_HA0367AA	O89/162:H10
64	ESC_HA3502AA	O89/162:H10
65	ESC_IA0658AA	O89/162:H10
66	ESC_HA9773AA	O89/162:H10
67	ESC_IA0372AA	O89/162:H10
68	ESC_IA1281AA	O89/162:H10
69	ESC_IA1353AA	O89/162:H10
70	ESC_IA1871AA	O89/162:H10
71	ESC_IA2131AA	O89/162:H10
72	ESC_IA2276AA	O89/162:H10
73	ESC_KA0864AA	O89/162:H10
74	ESC_KA1263AA	O89/162:H10
75	ESC_KA7063AA	O89/162:H10
76	ESC_KA7324AA	O89/162:H10
77	ESC_KA8212AA	O89/162:H10
78	ESC_KA8417AA	O89/162:H10
79	ESC_KA9007AA	O89/162:H10
80	ESC_KA9874AA	O89/162:H10
81	ESC_LA1555AA	O89/162:H10
82	YMC/2017/02/MS631	O89/162:H10

## Sheet: Most_related strains
	Strains related to E. coli 5CRE51
	No.	Name	Data Source	Source	Collection date	Location	Barcode	Serotype	Sample	Lab contact	Species	Serological	Serotype	EcoR Cluster	Pathogen/Non Pathogen	Simple pthogen	Simple Disease	Comment	Project	Disease	Sample	Date Entere	Release Date	Barcode
	1	693	Uploaded Reads	Human	2015	Oman	ESC_EA6169AA	O89/162:H10	IC isolate	Karolinska Institutet			ESBL					ND	Muscat		IC isolate	2016-10-08	2017-10-15	ESC_EA6169AA
	2	SCP29-79	ERR1618827	Human		Netherlands	ESC_EA9479AA	O89/162:H10	SAMEA4428961	Amphia Hospital	Escherichia coli								PRJEB15226		SAMEA4428961	2016-10-24	2016-10-18	ESC_EA9479AA
	3	SCP29-75	ERR1619555	Human		Netherlands	ESC_EA8885AA	O89/162:H10	SAMEA4429789	Amphia Hospital	Escherichia coli								PRJEB15226		SAMEA4429789	2016-10-24	2016-10-18	ESC_EA8885AA
	4	SCP29-76	ERR1619556	Human		Netherlands	ESC_EA8884AA	O89/162:H10	SAMEA4429790	Amphia Hospital	Escherichia coli								PRJEB15226		SAMEA4429790	2016-10-24	2016-10-18	ESC_EA8884AA
	5	SCK67-66	ERR1619493	Human		Netherlands	ESC_EA8947AA	O89/162:H10	SAMEA4429709	Amphia Hospital	Escherichia coli								PRJEB15226		SAMEA4429709	2016-10-24	2016-10-18	ESC_EA8947AA
	Strains related to E. coli YMC/2017/02/MS631
	No.	Name	Data Source	Source	Collection date	Location	Barcode	Serotype	Sample	Lab contact	Species	Serological	Serotype	EcoR Cluster	Pathogen/Non Pathogen	Simple pthogen	Simple Disease	Comment	Project	Disease	Sample	Date Entere	Release Date	Barcode
	1	U14_1004	ERR2223918		2014	Poland	ESC_IA1353AA	O89/162:H10	SAMEA104437641	NVRI	Escherichia coli								PRJEB23993		SAMEA104437641	2017-12-19	2017-12-19	ESC_IA1353AA
	2	RA105	ERR1366618				ESC_DA2241AA	O89/162:H10	SAMEA3935267	Justus-Liebig-Universitaet Giessen	Escherichia coli								PRJEB12376		SAMEA3935267	2016-05-24	2016-05-24	ESC_DA2241AA
	3	CLO047	ERR1202004				ESC_CA5659AA	O89/162:H10	SAMEA3724451	Justus-Liebig-Universitaet Giessen	Escherichia coli								PRJEB12335		SAMEA3724451	2016-02-01	2016-02-01	ESC_CA5659AA
	4	CLO040	ERR1202003				ESC_CA5660AA	O89/162:H10	SAMEA3724450	Justus-Liebig-Universitaet Giessen	Escherichia coli								PRJEB12335		SAMEA3724450	2016-02-01	2016-02-01	ESC_CA5660AA
	5	CLO29	ERR1202006				ESC_CA5657AA	O89/162:H10	SAMEA3724453	Justus-Liebig-Universitaet Giessen	Escherichia coli								PRJEB12335		SAMEA3724453	2016-02-01	2016-02-01	ESC_CA5657AA
	6	15-AB01510	ERR2203389	ND	2015	Germany	ESC_IA2276AA	O89/162:H10	SAMEA104399252	FEDERAL INSTITUTE FOR RISK ASSESSMENT (BFR)	Escherichia coli								PRJEB23572		SAMEA104399252	2018-01-10	2018-01-10	ESC_IA2276AA
	7	d7fcc9b0-6f4a-11e6-a83e-3c4a9275d6c8	ERR1946851				ESC_GA3246AA	O89/162:H10	SAMEA4559589	SC	Escherichia coli								PRJEB17615		SAMEA4559589	2017-04-27	2017-04-26	ESC_GA3246AA
